# Supplementary material for: Analysis of DNA Methylation Patterns Associated with In Vitro Propagated Globe Artichoke Plants Using an EpiRADseq-Based Approach
Source: Genes (Basel). 2019 Apr 1;10(4):263. doi: 10.3390/genes10040263 (PMC6523903; doi:10.3390/genes10040263)
Supplement: Supplementary file 1 [file genes-10-00263-s001.zip]

Archive with 8 entries (8 files):
- Figure S1.tif
- Figure S2.pdf
- Figure S3.tif
- File S1.sh
- Table S1.xlsx
- Table S2.xlsx
- Table S3.xls
- Table S4.xlsx
