# Supplementary material for: Analysis of DNA Methylation Patterns Associated with In Vitro Propagated Globe Artichoke Plants Using an EpiRADseq-Based Approach
Source: Genes (Basel). 2019 Apr 1;10(4):263. doi: 10.3390/genes10040263 (PMC6523903; doi:10.3390/genes10040263)
Supplement: Supplementary file 1 [file genes-10-00263-s001.zip › File S1.sh]

####################################################################
##################raw_read_cleaning##################################
####################################################################
#raw DATA in INPUT folder
 
#AciI
process_radtags -f INPUT/INPUT_RAW_ALL_MSRAD.fastq -i fastq -b barcode_artichoke_aciI -o outdir_aci_artichoke -e aciI;
#barcode for AciI: CCACCGT,CGTGCGA,GAACAAT,CGAGGTT,AACTTGT,AGGCGAT

#EcoT22I
process_radtags -f INPUT/INPUT_RAW_ALL_MSRAD.fastq -i fastq -b barcode_artichoke_Eco -o outdir_eco_artichoke -e ecoT22I;
#barcode for EcoT22I:AACATGG,CTACATG,GCTACAA,TGCACCT,ATGCACT,CATCAAC

#Fnu4HI
LANG=C grep -A 2 -B 1 -P "^ACTTCGA[C,G]GC" INPUT/INPUT_RAW_ALL_MSRAD.fastq | sed -r 's/\-\-//g' | sed '/^$/d' > outdir_fnu_artichoke/GENT_ACTTCGA_artichoke_FNU_GC.fq;
LANG=C grep -A 2 -B 1 -P "^CTCGATA[C,G]GC" INPUT/INPUT_RAW_ALL_MSRAD.fastq | sed -r 's/\-\-//g' | sed '/^$/d' > outdir_fnu_artichoke/SELV_CTCGATA_artichoke_FNU_GC.fq;
LANG=C grep -A 2 -B 1 -P "^GGTAACT[C,G]GC" INPUT/INPUT_RAW_ALL_MSRAD.fastq | sed -r 's/\-\-//g' | sed '/^$/d' > outdir_fnu_artichoke/GENT_GGTAACT_artichoke_FNU_GC.fq;
LANG=C grep -A 2 -B 1 -P "^TTGACGG[C,G]GC" INPUT/INPUT_RAW_ALL_MSRAD.fastq | sed -r 's/\-\-//g' | sed '/^$/d' > outdir_fnu_artichoke/SELV_TTGACGG_artichoke_FNU_GC.fq;
LANG=C grep -A 2 -B 1 -P "^AGCCAAG[C,G]GC" INPUT/INPUT_RAW_ALL_MSRAD.fastq | sed -r 's/\-\-//g' | sed '/^$/d' > outdir_fnu_artichoke/GENT_AGCCAAG_artichoke_FNU_GC.fq;
LANG=C grep -A 2 -B 1 -P "^CCATCCA[C,G]GC" INPUT/INPUT_RAW_ALL_MSRAD.fastq | sed -r 's/\-\-//g' | sed '/^$/d' > outdir_fnu_artichoke/SELV_CCATCCA_artichoke_FNU_GC.fq;
LANG=C grep -A 2 -B 1 -P "^AACATGG[A,T]GC" INPUT/INPUT_RAW_ALL_MSRAD.fastq | sed -r 's/\-\-//g' | sed '/^$/d' > outdir_fnu_artichoke/GENT_AACATGG_artichoke_FNU_AT.fq;
LANG=C grep -A 2 -B 1 -P "^CTACATG[A,T]GC" INPUT/INPUT_RAW_ALL_MSRAD.fastq | sed -r 's/\-\-//g' | sed '/^$/d' > outdir_fnu_artichoke/SELV_CTACATG_artichoke_FNU_AT.fq;
LANG=C grep -A 2 -B 1 -P "^GCTACAA[A,T]GC" INPUT/INPUT_RAW_ALL_MSRAD.fastq | sed -r 's/\-\-//g' | sed '/^$/d' > outdir_fnu_artichoke/GENT_GCTACAA_artichoke_FNU_AT.fq;
LANG=C grep -A 2 -B 1 -P "^TGCACCT[A,T]GC" INPUT/INPUT_RAW_ALL_MSRAD.fastq | sed -r 's/\-\-//g' | sed '/^$/d' > outdir_fnu_artichoke/SELV_TGCACCT_artichoke_FNU_AT.fq;
LANG=C grep -A 2 -B 1 -P "^ATGCACT[A,T]GC" INPUT/INPUT_RAW_ALL_MSRAD.fastq | sed -r 's/\-\-//g' | sed '/^$/d' > outdir_fnu_artichoke/GENT_ATGCACT_artichoke_FNU_AT.fq;
LANG=C grep -A 2 -B 1 -P "^CATCAAC[A,T]GC" INPUT/INPUT_RAW_ALL_MSRAD.fastq | sed -r 's/\-\-//g' | sed '/^$/d' > outdir_fnu_artichoke/SELV_CATCAAC_artichoke_FNU_AT.fq;
#barcode for fnu:AACATGG,CTACATG,GCTACAA,TGCACCT,ATGCACT,CATCAAC,ACTTCGA,CTCGATA,GGTAACT,TTGACGG,AGCCAAG,CCATCCA


#The following pipeline shows all the steps for one library (enzyme AciI), and should be replicated for the others (EcoT22I and Fnu4HI)
####################################################################
##################pseudoreference generation########################
####################################################################
#the following code (lines 37-41) has been derived/modified form Schield et al 2016 
mkdir -p clone_filtered merged
cat clone_filtered/clean_trim_*_ACI.fq > clone_filtered/merged_trim.fastq;
rainbow cluster -1 clone_filtered/merged_trim.fastq > merged/rainbow.cluster.out 2> merged/rainbow.cluster.log;
rainbow div -i merged/rainbow.cluster.out -o merged/rainbow.div.out;
rainbow merge -o merged/rainbow.merge.out -a -i merged/rainbow.div.out -N 500;
select_best_rbcontig.pl merged/rainbow.merge.out merged/rainbow.div.out > merged/rainbow.assembly.out;
cd-hit-est -i merged/rainbow.assembly.out -o merged/reference.assembly.fasta -mask N -M 20000 -T 12 -c 0.95

####################################################################
##################mapping cleaned reads#############################
####################################################################
mkdir -p mapped_samples 
bwa index merged/reference.assembly.fasta;
bwa mem merged/reference.assembly.fasta clone_filtered/clean_trim_GENT_1_CCACCGT_artichoke_ACI.fq > mapped_samples/clean_trim_GENT_1_CCACCGT_artichoke_ACI.sam;
bwa mem merged/reference.assembly.fasta clone_filtered/clean_trim_GENT_2_GAACAAT_artichoke_ACI.fq > mapped_samples/clean_trim_GENT_2_GAACAAT_artichoke_ACI.sam;
bwa mem merged/reference.assembly.fasta clone_filtered/clean_trim_GENT_3_AACTTGT_artichoke_ACI.fq > mapped_samples/clean_trim_GENT_3_AACTTGT_artichoke_ACI.fq.sam;
bwa mem merged/reference.assembly.fasta clone_filtered/clean_trim_SELV_1_CGTGCGA_artichoke_ACI.fq > mapped_samples/clean_trim_SELV_1_CGTGCGA_artichoke_ACI.sam;
bwa mem merged/reference.assembly.fasta clone_filtered/clean_trim_SELV_2_CGAGGTT_artichoke_ACI.fq> mapped_samples/clean_trim_SELV_2_CGAGGTT_artichoke_ACI.sam;
bwa mem merged/reference.assembly.fasta clone_filtered/clean_trim_SELV_3_AGGCGAT_artichoke_ACI.fq> mapped_samples/clean_trim_SELV_3_AGGCGAT_artichoke_ACI.fq.sam;

####################################################################
##################process mapping files#############################
####################################################################
samtools view -bS mapped_samples/clean_trim_GENT_1_CCACCGT_artichoke_ACI.sam | samtools sort - mapped_samples/clean_trim_GENT_1_CCACCGT_artichoke_ACI.sort;
samtools view -bS mapped_samples/clean_trim_GENT_2_GAACAAT_artichoke_ACI.sam | samtools sort - mapped_samples/clean_trim_GENT_2_GAACAAT_artichoke_ACI.sort;
samtools view -bS mapped_samples/clean_trim_GENT_3_AACTTGT_artichoke_ACI.sam | samtools sort - mapped_samples/clean_trim_GENT_3_AACTTGT_artichoke_ACI.sort;
samtools view -bS mapped_samples/clean_trim_SELV_1_CGTGCGA_artichoke_ACI.sam | samtools sort - mapped_samples/clean_trim_SELV_1_CGTGCGA_artichoke_ACI.sort;
samtools view -bS mapped_samples/clean_trim_SELV_2_CGAGGTT_artichoke_ACI.sam | samtools sort - mapped_samples/clean_trim_SELV_2_CGAGGTT_artichoke_ACI.sort;
samtools view -bS mapped_samples/clean_trim_SELV_3_AGGCGAT_artichoke_ACI.sam | samtools sort - mapped_samples/clean_trim_SELV_3_AGGCGAT_artichoke_ACI.sort;

samtools index mapped_samples/clean_trim_GENT_1_CCACCGT_artichoke_ACI.sort.bam;
samtools index mapped_samples/clean_trim_GENT_2_GAACAAT_artichoke_ACI.sort.bam;
samtools index mapped_samples/clean_trim_GENT_3_AACTTGT_artichoke_ACI.sort.bam;
samtools index mapped_samples/clean_trim_SELV_1_CGTGCGA_artichoke_ACI.sort.bam;
samtools index mapped_samples/clean_trim_SELV_2_CGAGGTT_artichoke_ACI.sort.bam;
samtools index mapped_samples/clean_trim_SELV_3_AGGCGAT_artichoke_ACI.sort.bam;

mkdir -p counts;
samtools idxstats mapped_samples/clean_trim_GENT_1_CCACCGT_artichoke_ACI.sort.bam > counts/clean_trim_GENT_1_CCACCGT_artichoke_ACI.bam.counts.txt;
samtools idxstats mapped_samples/clean_trim_GENT_2_GAACAAT_artichoke_ACI.sort.bam > counts/clean_trim_GENT_2_GAACAAT_artichoke_ACI.bam.counts.txt;
samtools idxstats mapped_samples/clean_trim_GENT_3_AACTTGT_artichoke_ACI.sort.bam > counts/clean_trim_GENT_3_AACTTGT_artichoke_ACI.bam.counts.txt;
samtools idxstats mapped_samples/clean_trim_SELV_1_CGTGCGA_artichoke_ACI.sort.bam > counts/clean_trim_SELV_1_CGTGCGA_artichoke_ACI.bam.counts.txt;
samtools idxstats mapped_samples/clean_trim_SELV_2_CGAGGTT_artichoke_ACI.sort.bam > counts/clean_trim_SELV_2_CGAGGTT_artichoke_ACI.bam.counts.txt;
samtools idxstats mapped_samples/clean_trim_SELV_3_AGGCGAT_artichoke_ACI.sort.bam > counts/clean_trim_SELV_3_AGGCGAT_artichoke_ACI.bam.counts.txt;

####################################################################
##################recount loci######################################
####################################################################
cut -f1,3 counts/clean_trim_GENT_1_CCACCGT_artichoke_ACI.bam.counts.txt > counts/clean_trim_GENT_1_CCACCGT_artichoke_ACI.counts.trim.txt;
cut -f1,3 counts/clean_trim_GENT_2_GTAAGGC_artichoke_ECO.bam.counts.txt > counts/clean_trim_GENT_2_GTAAGGC_artichoke_ECO.counts.trim.txt;
cut -f1,3 counts/clean_trim_GENT_3_AACTTGT_artichoke_ACI.bam.counts.txt > counts/clean_trim_GENT_3_AACTTGT_artichoke_ACI.counts.trim.txt;
cut -f1,3 counts/clean_trim_SELV_1_CGTGCGA_artichoke_ACI.bam.counts.txt > counts/clean_trim_SELV_1_CGTGCGA_artichoke_ACI.counts.trim.txt;
cut -f1,3 counts/clean_trim_SELV_2_CGAGGTT_artichoke_ACI.bam.counts.txt > counts/clean_trim_SELV_2_CGAGGTT_artichoke_ACI.counts.trim.txt;
cut -f1,3 counts/clean_trim_SELV_3_AGGCGAT_artichoke_ACI.bam.counts.txt > counts/clean_trim_SELV_3_AGGCGAT_artichoke_ACI.counts.trim.txt;
