# Supplementary material for: Analysis of DNA Methylation Patterns Associated with In Vitro Propagated Globe Artichoke Plants Using an EpiRADseq-Based Approach
Source: Genes (Basel). 2019 Apr 1;10(4):263. doi: 10.3390/genes10040263 (PMC6523903; doi:10.3390/genes10040263)
Supplement: Supplementary file 1 [file genes-10-00263-s001.zip › Table S1.xlsx]

## Sheet: S1 Table
S2 Table. Mapping statistics.
For each sequenced sample indicated in Column 1,barcodes, demultiplexed/cleaned-trimmed reads, uniquely mapped reads and percentage of mapping (Columns 2-5, respectively) are reported.
AciI library
Sample	Barcode	Demultiplexed & cleaned reads	Uniquely mapped reads	% mapping
True-to-type 1	CCACCGT	1952367	1877473	0.961639
True-to-type 2	GAACAAT	2276240	2225041	0.977507
True-to-type 3	AACTTGT	5230447	5102225	0.975485
Off-type 1	CGTGCGA	2147876	2083991	0.970257
Off-type 2	CGAGGTT	1630489	1583258	0.971033
Off-type 3	AGGCGAT	1763828	1695652	0.961348
EcoT22I library
Sample	Barcode	Demultiplexed & cleaned reads	Uniquely mapped reads	% mapping
True-to-type 1	AACATGG	1013353	994150	0.98105
True-to-type 2	GTAAGGC	1575888	1554481	0.986416
True-to-type 3	ATGCACT	948850	935586	0.986021
Off-type 1	CTACATG	2211794	2171351	0.981715
Off-type 2	TGCACCT	805964	795513	0.987033
Off-type 3	CATCAAC	1128352	1106338	0.98049
Fnu4HI library
Sample	Barcode	Demultiplexed & cleaned reads	Uniquely mapped reads	% mapping
True-to-type 1	ACTTCGA; AACATGG	845169	776356	0.918581
True-to-type 2	GGTAACT; GCTACAA	491501	441672	0.898619
True-to-type 3	AGCCAAG; ATGCACT	842408	781300	0.92746
Off-type 1	CTCGATA; CTACATG	845169	776356	0.918581
Off-type 2	TTGACGG; TGCACCT	304263	281233	0.924309
Off-type 3	CCATCCA; CATCAAC	698753	644856	0.922867
