# Supplementary material for: Analysis of DNA Methylation Patterns Associated with In Vitro Propagated Globe Artichoke Plants Using an EpiRADseq-Based Approach
Source: Genes (Basel). 2019 Apr 1;10(4):263. doi: 10.3390/genes10040263 (PMC6523903; doi:10.3390/genes10040263)
Supplement: Supplementary file 1 [file genes-10-00263-s001.zip › Table S2.xlsx]

## Sheet: Primers
S1 Table. List of primers used for qPCR analysis
Primer name	Sequence
IDM1_F	GGATGAGAGAAGTGGGGTCA
IDM1_R	AAAGCCACTTCAAGCGAAGA
AHK2_F	GAAAGGTGCATCGGAAGAAA
AHK2_R	GCCACACCAGCTAACACAAA
ATX1_F	GCAGAAGCTTCACCTGGTTC
ATX1_R	GCATCTTGAACCATCGTCCT
HST_F	TTGAGCACGTCGAATACCAG
HST_R	GTTGGTCTCGGGTTAGCTTG
COL2_F	ATGCCAACGCAACTTACTCC
COL2_R	ACGCGTACCTGATGGTTTTC
ARF19_F	GCAACAGCAACTCCAACAAA
ARF19_R	GACTGCAGGAGGGATGATGT
TSO1_F	CTGCAGACAGTGGGTGAAGA
TSO1_R	GCTTGCTATTTGGGGAACAA
SCAR2_F	CCCACTCTGAACTGGAGGAC
SCAR2_R	TCTGCCTCACTTGCAACATC
MED33A_F	CGCCTTAAACTTCCTGCTTG
MED33A_R	TTCACGGGGAGACAATCTTC
JMJ25_F	GCTCGTGGAGGTTGTGGTAT
JMJ25_R	AGGTCAGGACCTCTGCCTTT
HAP2_F	TGCTCTGGGCTTTTTGACTT
HAP2_R	ACAATCACTGTGGGGACGAT
TPL_F	CAGCCACCTACTTGGCTTTC
TPL_R	GGCTCATCAACCCTGACATT
ANL2_F	GGGCTGAAACCGAATGAGTA
ANL2_R	GTTCGAATCCATGAGCGTTT
FRS5_F	AAGAAGGAAGGCCACCAAGT
FRS5_R	CACAATCGGAACGCTTTACA
EF1_F	CCAAGGATGGTCAGACTCGT
EF1_R	GGGTGTCGTAGCATCCATCT
ACTIN_F	TACTTTCTACAACGAGCTTC
ACTIN_R	ACATGATTTGAGTCATCTTC
