# Supplementary material for: Analysis of DNA Methylation Patterns Associated with In Vitro Propagated Globe Artichoke Plants Using an EpiRADseq-Based Approach
Source: Genes (Basel). 2019 Apr 1;10(4):263. doi: 10.3390/genes10040263 (PMC6523903; doi:10.3390/genes10040263)
Supplement: Supplementary file 1 [file genes-10-00263-s001.zip › Table S3.xls]

## Sheet: genic DML
S2 Table. Differentially methylated loci, present in coding sequences, output of edgeR analysis
Both genes ID, referred to globe artichoke reference genome, and EpiRADseq ID notation, referred to the DML, are reported for the 3 methylation contexts.
CG (AciI)			CHH (EcoT22I)			CHG (Fnu4HI)
EpiRADseq locus	Globe artichoke locus		EpiRADseq locus	Globe artichoke locus		EpiRADseq locus	Globe artichoke locus
E103716_L143	Ccrd_v2_15455_g10		E112902_L143	Ccrd_v2_26929_scaffold_4342		E100421_L143	Ccrd_v2_19252_g13
E103765_L143	Ccrd_v2_26092_scaffold_2088		E113977_L143	Ccrd_v2_13023_g09		E100427_L143	Ccrd_v2_19252_g13
E104749_L143	Ccrd_v2_10154_g06		E113992_L143	Ccrd_v2_13023_g09		E100432_L143	Ccrd_v2_17108_g12
E107789_L143	Ccrd_v2_06196_g03		E114041_L143	Ccrd_v2_13023_g09		E100449_L143	Ccrd_v2_19252_g13
E109289_L143	Ccrd_v2_26137_scaffold_2175		E114080_L143	Ccrd_v2_13023_g09		E100475_L143	Ccrd_v2_19252_g13
E110334_L143	Ccrd_v2_18583_g13		E114092_L143	Ccrd_v2_13023_g09		E100480_L143	Ccrd_v2_19252_g13
E111609_L143	Ccrd_v2_26588_scaffold_3256		E114134_L143	Ccrd_v2_13023_g09		E100493_L143	Ccrd_v2_19252_g13
E112908_L143	Ccrd_v2_00688_g01		E114142_L143	Ccrd_v2_13023_g09		E100514_L143	Ccrd_v2_19252_g13
E116334_L143	Ccrd_v2_26137_scaffold_2175		E114312_L143	Ccrd_v2_13023_g09		E100541_L143	Ccrd_v2_19252_g13
E116615_L143	Ccrd_v2_04703_g02		E114343_L143	Ccrd_v2_13023_g09		E119281_L143	Ccrd_v2_26614_scaffold_3385
E117979_L143	Ccrd_v2_03763_g02		E122808_L143	Ccrd_v2_20367_g14		E153213_L143	Ccrd_v2_26614_scaffold_3385
E118312_L143	Ccrd_v2_26091_scaffold_2088		E137716_L143	Ccrd_v2_21008_g14		E155605_L143	Ccrd_v2_12176_g08
E118336_L143	Ccrd_v2_26091_scaffold_2088		E149484_L143	Ccrd_v2_27032_scaffold_4693		E161779_L143	Ccrd_v2_02186_g01
E118992_L143	Ccrd_v2_04004_g02		E150567_L143	Ccrd_v2_14705_g10		E161781_L143	Ccrd_v2_02186_g01
E119392_L143	Ccrd_v2_03764_g02		E156064_L143	Ccrd_v2_08962_g05		E161787_L143	Ccrd_v2_02186_g01
E119686_L143	Ccrd_v2_22872_g16		E157630_L143	Ccrd_v2_27725_scaffold_7804		E166030_L143	Ccrd_v2_08868_g05
E120558_L143	Ccrd_v2_25117_scaffold_541		E157894_L143	Ccrd_v2_26310_scaffold_2580		E166763_L143	Ccrd_v2_12702_g08
E121013_L143	Ccrd_v2_16963_g11		E163289_L143	Ccrd_v2_08817_g05		E168795_L143	Ccrd_v2_19504_g13
E121020_L143	Ccrd_v2_16963_g11		E166391_L143	Ccrd_v2_17108_g12		E169227_L143	Ccrd_v2_09422_g05
E121269_L143	Ccrd_v2_25324_scaffold_779		E166537_L143	Ccrd_v2_08343_g05		E171081_L143	Ccrd_v2_11689_g07
E121299_L143	Ccrd_v2_25324_scaffold_779		E169438_L143	Ccrd_v2_19424_g13		E172485_L143	Ccrd_v2_22114_g15
E121854_L143	Ccrd_v2_07609_g04		E174649_L143	Ccrd_v2_15635_g11		E173161_L143	Ccrd_v2_03788_g02
E123958_L143	Ccrd_v2_05756_g03		E176621_L143	Ccrd_v2_03828_g02		E175009_L143	Ccrd_v2_09974_g06
E123961_L143	Ccrd_v2_19997_g13		E180128_L143	Ccrd_v2_04425_g02		E183483_L143	Ccrd_v2_19252_g13
E124003_L143	Ccrd_v2_14511_g10		E183845_L143	Ccrd_v2_04752_g02		E193400_L143	Ccrd_v2_26511_scaffold_3073
E124499_L143	Ccrd_v2_26764_scaffold_3854		E185914_L143	Ccrd_v2_16768_g11		E195184_L116	Ccrd_v2_09499_g05
E124587_L143	Ccrd_v2_26764_scaffold_3854		E191810_L143	Ccrd_v2_20817_g14		E207285_L143	Ccrd_v2_01742_g01
E126062_L143	Ccrd_v2_26501_scaffold_3063		E193385_L143	Ccrd_v2_08552_g05		E209696_L143	Ccrd_v2_02186_g01
E12817_L143	Ccrd_v2_20752_g14		E196021_L143	Ccrd_v2_14515_g10		E224978_L143	Ccrd_v2_17946_g12
E128266_L143	Ccrd_v2_01741_g01		E199343_L143	Ccrd_v2_16861_g11		E225812_L143	Ccrd_v2_11769_g08
E129901_L143	Ccrd_v2_20495_g14		E202493_L143	Ccrd_v2_12263_g08		E226582_L143	Ccrd_v2_00782_g01
E130297_L143	Ccrd_v2_09901_g06		E203347_L143	Ccrd_v2_15166_g10		E226874_L143	Ccrd_v2_20616_g14
E130814_L143	Ccrd_v2_08591_g05		E206730_L143	Ccrd_v2_05821_g03		E226875_L143	Ccrd_v2_20616_g14
E130834_L143	Ccrd_v2_08591_g05		E206743_L143	Ccrd_v2_13321_g09		E227366_L143	Ccrd_v2_08648_g05
E130837_L137	Ccrd_v2_08591_g05		E207680_L125	Ccrd_v2_18187_g12		E227473_L143	Ccrd_v2_12176_g08
E130838_L143	Ccrd_v2_08591_g05		E211988_L143	Ccrd_v2_15663_g11		E228221_L117	Ccrd_v2_17536_g12
E130885_L76	Ccrd_v2_08591_g05		E215891_L143	Ccrd_v2_12511_g08		E228351_L143	Ccrd_v2_01829_g01
E130894_L95	Ccrd_v2_08591_g05		E21857_L143	Ccrd_v2_26929_scaffold_4342		E228968_L143	Ccrd_v2_07082_g03
E130955_L143	Ccrd_v2_22464_g15		E219591_L143	Ccrd_v2_13910_g09		E229547_L143	Ccrd_v2_07301_g04
E130974_L143	Ccrd_v2_22464_g15		E221777_L113	Ccrd_v2_03676_g02		E230655_L143	Ccrd_v2_06959_g03
E131067_L112	Ccrd_v2_26550_scaffold_3170		E227773_L143	Ccrd_v2_01095_g01		E231912_L143	Ccrd_v2_03129_g02
E131109_L119	Ccrd_v2_21015_g14		E228553_L143	Ccrd_v2_03846_g02		E236782_L143	Ccrd_v2_15419_g10
E131117_L143	Ccrd_v2_22814_g16		E232075_L143	Ccrd_v2_13433_g09		E237874_L143	Ccrd_v2_12539_g08
E13162_L143	Ccrd_v2_24476_g17		E236339_L143	Ccrd_v2_16839_g11		E240461_L143	Ccrd_v2_01636_g01
E132625_L143	Ccrd_v2_26732_scaffold_3743		E238701_L143	Ccrd_v2_04236_g02		E243304_L143	Ccrd_v2_12311_g08
E132643_L143	Ccrd_v2_26732_scaffold_3743		E245699_L143	Ccrd_v2_24312_g17		E243317_L143	Ccrd_v2_06804_g03
E132671_L143	Ccrd_v2_26732_scaffold_3743		E254130_L143	Ccrd_v2_23986_g17		E243363_L143	Ccrd_v2_26863_scaffold_4143
E132682_L143	Ccrd_v2_26732_scaffold_3743		E256023_L143	Ccrd_v2_22902_g16		E243381_L143	Ccrd_v2_15028_g10
E133748_L143	Ccrd_v2_11330_g07		E256611_L110	Ccrd_v2_10157_g06		E243459_L143	Ccrd_v2_25504_scaffold_1032
E136392_L143	Ccrd_v2_20688_g14		E258509_L71	Ccrd_v2_10596_g06		E243467_L84	Ccrd_v2_01741_g01
E140258_L143	Ccrd_v2_11934_g08		E262009_L143	Ccrd_v2_09067_g05		E243513_L143	Ccrd_v2_20031_g13
E141740_L143	Ccrd_v2_21694_g15		E265654_L143	Ccrd_v2_24730_g17		E243714_L143	Ccrd_v2_10633_g06
E141744_L143	Ccrd_v2_23569_g17		E267830_L143	Ccrd_v2_22450_g15		E243751_L143	Ccrd_v2_25011_scaffold_347
E141799_L143	Ccrd_v2_02427_g01		E26867_L143	Ccrd_v2_19252_g13		E243758_L142	Ccrd_v2_19388_g13
E142081_L143	Ccrd_v2_14666_g10		E274599_L143	Ccrd_v2_08350_g05		E243820_L143	Ccrd_v2_02009_g01
E142110_L108	Ccrd_v2_14666_g10		E275218_L143	Ccrd_v2_21504_g15		E243880_L143	Ccrd_v2_04276_g02
E144014_L143	Ccrd_v2_05689_g03		E277205_L143	Ccrd_v2_12946_g08		E243887_L143	Ccrd_v2_27704_scaffold_7724
E144020_L143	Ccrd_v2_19618_g13		E281361_L143	Ccrd_v2_18350_g12		E243895_L143	Ccrd_v2_22858_g16
E146908_L143	Ccrd_v2_14565_g10		E295014_L143	Ccrd_v2_15781_g11		E243902_L143	Ccrd_v2_04285_g02
E148338_L143	Ccrd_v2_16275_g11		E297501_L143	Ccrd_v2_03428_g02		E243912_L143	Ccrd_v2_13680_g09
E148605_L143	Ccrd_v2_04006_g02		E297604_L143	Ccrd_v2_07312_g04		E244002_L143	Ccrd_v2_10797_g06
E149299_L143	Ccrd_v2_04449_g02		E298265_L143	Ccrd_v2_14735_g10		E244127_L143	Ccrd_v2_15960_g11
E149701_L143	Ccrd_v2_01003_g01		E298407_L143	Ccrd_v2_04546_g02		E244348_L142	Ccrd_v2_14309_g10
E150476_L143	Ccrd_v2_27505_scaffold_6656		E299046_L143	Ccrd_v2_10200_g06		E244445_L143	Ccrd_v2_07083_g03
E150711_L143	Ccrd_v2_27505_scaffold_6656		E299600_L143	Ccrd_v2_22088_g15		E244463_L143	Ccrd_v2_05022_g02
E150734_L143	Ccrd_v2_27505_scaffold_6656		E300363_L143	Ccrd_v2_20004_g13		E244493_L143	Ccrd_v2_14284_g10
E150896_L143	Ccrd_v2_27505_scaffold_6656		E300819_L143	Ccrd_v2_03824_g02		E244497_L143	Ccrd_v2_06693_g03
E151114_L143	Ccrd_v2_27505_scaffold_6656		E310791_L143	Ccrd_v2_03540_g02		E244528_L143	Ccrd_v2_14661_g10
E151212_L143	Ccrd_v2_05984_g03		E321696_L143	Ccrd_v2_19997_g13		E244548_L143	Ccrd_v2_26588_scaffold_3256
E151972_L110	Ccrd_v2_01849_g01		E324598_L143	Ccrd_v2_16838_g11		E244567_L143	Ccrd_v2_03314_g02
E152777_L143	Ccrd_v2_18085_g12		E324896_L143	Ccrd_v2_24502_g17		E244583_L143	Ccrd_v2_16353_g11
E152832_L143	Ccrd_v2_18085_g12		E331307_L143	Ccrd_v2_04776_g02		E244594_L143	Ccrd_v2_22245_g15
E154141_L143	Ccrd_v2_26091_scaffold_2088		E331421_L143	Ccrd_v2_01128_g01		E244630_L143	Ccrd_v2_25990_scaffold_1874
E155012_L143	Ccrd_v2_10623_g06		E333028_L143	Ccrd_v2_17341_g12		E244634_L143	Ccrd_v2_25990_scaffold_1874
E15536_L143	Ccrd_v2_24276_g17		E333790_L139	Ccrd_v2_16054_g11		E244806_L143	Ccrd_v2_24089_g17
E15542_L143	Ccrd_v2_24276_g17		E336127_L143	Ccrd_v2_23117_g16		E244832_L143	Ccrd_v2_10147_g06
E155537_L143	Ccrd_v2_10157_g06		E339914_L127	Ccrd_v2_13193_g09		E244835_L143	Ccrd_v2_08515_g05
E15594_L143	Ccrd_v2_24276_g17		E340443_L143	Ccrd_v2_18147_g12		E244960_L143	Ccrd_v2_18709_g13
E15644_L143	Ccrd_v2_24276_g17		E340896_L143	Ccrd_v2_22398_g15		E245124_L143	Ccrd_v2_24816_g17
E15684_L143	Ccrd_v2_24276_g17		E345396_L143	Ccrd_v2_20264_g13		E245136_L143	Ccrd_v2_05178_g02
E157365_L143	Ccrd_v2_16623_g11		E353675_L143	Ccrd_v2_25703_scaffold_1381		E245189_L143	Ccrd_v2_11565_g07
E15767_L142	Ccrd_v2_24276_g17		E361101_L143	Ccrd_v2_01465_g01		E245277_L143	Ccrd_v2_13391_g09
E157869_L143	Ccrd_v2_26092_scaffold_2088		E364152_L121	Ccrd_v2_17535_g12		E245310_L143	Ccrd_v2_26658_scaffold_3504
E157947_L143	Ccrd_v2_26092_scaffold_2088		E364341_L143	Ccrd_v2_09898_g06		E245348_L143	Ccrd_v2_10161_g06
E158112_L143	Ccrd_v2_08807_g05		E365285_L143	Ccrd_v2_18790_g13		E245418_L143	Ccrd_v2_21919_g15
E158220_L143	Ccrd_v2_08807_g05		E365926_L143	Ccrd_v2_13014_g09		E245521_L143	Ccrd_v2_20031_g13
E158319_L143	Ccrd_v2_08807_g05		E370576_L143	Ccrd_v2_01517_g01		E245624_L143	Ccrd_v2_18276_g12
E158444_L143	Ccrd_v2_08807_g05		E62527_L143	Ccrd_v2_20031_g13		E245625_L142	Ccrd_v2_04090_g02
E158608_L143	Ccrd_v2_20720_g14					E245657_L143	Ccrd_v2_00620_g01
E158773_L143	Ccrd_v2_20720_g14					E245746_L143	Ccrd_v2_04778_g02
E159837_L143	Ccrd_v2_10154_g06					E245760_L143	Ccrd_v2_25500_scaffold_1013
E160363_L143	Ccrd_v2_18957_g13					E245779_L143	Ccrd_v2_23939_g17
E162479_L143	Ccrd_v2_24390_g17					E245860_L143	Ccrd_v2_20324_g13
E163376_L143	Ccrd_v2_27123_scaffold_4985					E245880_L143	Ccrd_v2_12630_g08
E163459_L143	Ccrd_v2_20639_g14					E245968_L143	Ccrd_v2_07939_g04
E164459_L143	Ccrd_v2_23509_g17					E246043_L143	Ccrd_v2_26527_scaffold_3116
E164518_L143	Ccrd_v2_09560_g05					E246278_L143	Ccrd_v2_26834_scaffold_4087
E164841_L143	Ccrd_v2_25620_scaffold_1231					E246315_L143	Ccrd_v2_09248_g05
E165387_L143	Ccrd_v2_02204_g01					E246326_L143	Ccrd_v2_02511_g01
E165432_L137	Ccrd_v2_22691_g16					E246397_L142	Ccrd_v2_19252_g13
E165706_L143	Ccrd_v2_26137_scaffold_2175					E246503_L143	Ccrd_v2_20031_g13
E166718_L143	Ccrd_v2_01224_g01					E246829_L143	Ccrd_v2_19591_g13
E166737_L143	Ccrd_v2_27607_scaffold_7168					E246879_L143	Ccrd_v2_02241_g01
E168412_L143	Ccrd_v2_06196_g03					E247276_L143	Ccrd_v2_07321_g04
E170418_L143	Ccrd_v2_06830_g03					E247317_L143	Ccrd_v2_12949_g08
E171088_L143	Ccrd_v2_07288_g04					E247336_L143	Ccrd_v2_26658_scaffold_3504
E171414_L143	Ccrd_v2_24502_g17					E247344_L143	Ccrd_v2_23210_g16
E171416_L143	Ccrd_v2_06488_g03					E247369_L142	Ccrd_v2_20001_g13
E171425_L143	Ccrd_v2_13587_g09					E247439_L143	Ccrd_v2_03940_g02
E171753_L143	Ccrd_v2_15596_g11					E247483_L143	Ccrd_v2_18768_g13
E172710_L143	Ccrd_v2_14128_g10					E247492_L143	Ccrd_v2_16895_g11
E174182_L143	Ccrd_v2_06076_g03					E247890_L143	Ccrd_v2_13923_g09
E175377_L143	Ccrd_v2_11293_g07					E247912_L143	Ccrd_v2_15177_g10
E175447_L143	Ccrd_v2_27185_scaffold_5223					E248138_L142	Ccrd_v2_17800_g12
E176063_L109	Ccrd_v2_19504_g13					E248193_L143	Ccrd_v2_14592_g10
E176933_L143	Ccrd_v2_10963_g07					E248302_L143	Ccrd_v2_04748_g02
E177173_L143	Ccrd_v2_23569_g17					E248383_L143	Ccrd_v2_09162_g05
E177587_L143	Ccrd_v2_27645_scaffold_7311					E248520_L143	Ccrd_v2_05288_g03
E177800_L143	Ccrd_v2_20977_g14					E248643_L136	Ccrd_v2_01147_g01
E178205_L143	Ccrd_v2_27470_scaffold_6494					E248701_L143	Ccrd_v2_17679_g12
E178428_L143	Ccrd_v2_07492_g04					E248773_L143	Ccrd_v2_09422_g05
E178614_L143	Ccrd_v2_12222_g08					E248811_L143	Ccrd_v2_04776_g02
E179223_L143	Ccrd_v2_01236_g01					E248875_L143	Ccrd_v2_09459_g05
E179351_L143	Ccrd_v2_10149_g06					E248917_L143	Ccrd_v2_10332_g06
E180938_L143	Ccrd_v2_23027_g16					E249485_L142	Ccrd_v2_19442_g13
E180957_L143	Ccrd_v2_23027_g16					E250220_L143	Ccrd_v2_07543_g04
E182222_L143	Ccrd_v2_26895_scaffold_4246					E250864_L142	Ccrd_v2_15202_g10
E182532_L143	Ccrd_v2_14081_g10					E251354_L143	Ccrd_v2_00376_g01
E183046_L143	Ccrd_v2_20904_g14					E251571_L97	Ccrd_v2_26835_scaffold_4087
E183935_L143	Ccrd_v2_21602_g15					E251906_L143	Ccrd_v2_12263_g08
E1844_L143	Ccrd_v2_03790_g02					E251951_L143	Ccrd_v2_13330_g09
E184931_L143	Ccrd_v2_24751_g17					E252253_L143	Ccrd_v2_11839_g08
E186156_L143	Ccrd_v2_10138_g06					E252276_L143	Ccrd_v2_21199_g15
E186201_L127	Ccrd_v2_10138_g06					E253811_L142	Ccrd_v2_26050_scaffold_1997
E186607_L143	Ccrd_v2_25524_scaffold_1081					E254102_L142	Ccrd_v2_02397_g01
E188780_L143	Ccrd_v2_06130_g03					E254174_L143	Ccrd_v2_14130_g10
E189090_L143	Ccrd_v2_21800_g15					E254378_L143	Ccrd_v2_16045_g11
E189211_L143	Ccrd_v2_10154_g06					E254801_L143	Ccrd_v2_24659_g17
E189228_L143	Ccrd_v2_10154_g06					E63651_L143	Ccrd_v2_01676_g01
E190237_L143	Ccrd_v2_06229_g03					E63654_L143	Ccrd_v2_19252_g13
E190314_L143	Ccrd_v2_06229_g03					E63671_L143	Ccrd_v2_01676_g01
E190409_L143	Ccrd_v2_06229_g03					E63678_L143	Ccrd_v2_19252_g13
E190615_L143	Ccrd_v2_18288_g12					E63689_L143	Ccrd_v2_19252_g13
E191691_L143	Ccrd_v2_06154_g03					E63712_L143	Ccrd_v2_19252_g13
E191886_L143	Ccrd_v2_00057_g01					E63719_L143	Ccrd_v2_01676_g01
E192648_L143	Ccrd_v2_26057_scaffold_2009					E63726_L143	Ccrd_v2_19252_g13
E192770_L143	Ccrd_v2_25324_scaffold_779					E63742_L143	Ccrd_v2_01676_g01
E19302_L143	Ccrd_v2_08804_g05					E63744_L143	Ccrd_v2_19252_g13
E19315_L143	Ccrd_v2_08804_g05					E63745_L143	Ccrd_v2_01676_g01
E193353_L143	Ccrd_v2_21714_g15					E63761_L143	Ccrd_v2_01676_g01
E195130_L143	Ccrd_v2_27505_scaffold_6656					E64384_L143	Ccrd_v2_04180_g02
E195169_L143	Ccrd_v2_27505_scaffold_6656					E72349_L143	Ccrd_v2_20616_g14
E195188_L143	Ccrd_v2_27505_scaffold_6656
E195203_L143	Ccrd_v2_27505_scaffold_6656
E195265_L143	Ccrd_v2_27505_scaffold_6656
E195542_L143	Ccrd_v2_23933_g17
E196066_L143	Ccrd_v2_15887_g11
E196496_L143	Ccrd_v2_17944_g12
E196590_L143	Ccrd_v2_17944_g12
E197334_L143	Ccrd_v2_19160_g13
E197472_L143	Ccrd_v2_08074_g04
E198365_L143	Ccrd_v2_09047_g05
E198380_L69	Ccrd_v2_19946_g13
E198381_L143	Ccrd_v2_06077_g03
E199213_L143	Ccrd_v2_23180_g16
E200401_L143	Ccrd_v2_27879_scaffold_9017
E200906_L143	Ccrd_v2_27081_scaffold_4840
E200975_L143	Ccrd_v2_14301_g10
E201318_L143	Ccrd_v2_23446_g16
E202085_L143	Ccrd_v2_16223_g11
E202794_L143	Ccrd_v2_26092_scaffold_2088
E202799_L143	Ccrd_v2_26092_scaffold_2088
E202804_L143	Ccrd_v2_26092_scaffold_2088
E202979_L60	Ccrd_v2_25990_scaffold_1874
E203225_L143	Ccrd_v2_25278_scaffold_689
E203251_L143	Ccrd_v2_21601_g15
E203721_L143	Ccrd_v2_16646_g11
E203743_L120	Ccrd_v2_20516_g14
E203767_L143	Ccrd_v2_20188_g13
E204198_L143	Ccrd_v2_22398_g15
E204555_L143	Ccrd_v2_03089_g02
E204728_L143	Ccrd_v2_22191_g15
E205383_L143	Ccrd_v2_07452_g04
E205667_L143	Ccrd_v2_18957_g13
E205915_L143	Ccrd_v2_25763_scaffold_1499
E206128_L143	Ccrd_v2_09445_g05
E206181_L143	Ccrd_v2_18349_g12
E208508_L143	Ccrd_v2_25460_scaffold_934
E210059_L143	Ccrd_v2_03082_g02
E210069_L143	Ccrd_v2_28136_scaffold_11330
E210912_L143	Ccrd_v2_24200_g17
E211802_L143	Ccrd_v2_25075_scaffold_483
E212249_L143	Ccrd_v2_17855_g12
E21242_L143	Ccrd_v2_19997_g13
E213095_L143	Ccrd_v2_02767_g02
E213326_L143	Ccrd_v2_12245_g08
E213816_L143	Ccrd_v2_12361_g08
E214445_L143	Ccrd_v2_10975_g07
E214868_L143	Ccrd_v2_17766_g12
E215050_L143	Ccrd_v2_00695_g01
E215075_L143	Ccrd_v2_08230_g05
E215656_L143	Ccrd_v2_18194_g12
E216048_L143	Ccrd_v2_12176_g08
E21619_L143	Ccrd_v2_20004_g13
E217150_L143	Ccrd_v2_10281_g06
E217698_L143	Ccrd_v2_24199_g17
E218314_L143	Ccrd_v2_16887_g11
E218416_L143	Ccrd_v2_19997_g13
E219310_L143	Ccrd_v2_26502_scaffold_3063
E219315_L143	Ccrd_v2_26502_scaffold_3063
E219544_L143	Ccrd_v2_04212_g02
E219749_L143	Ccrd_v2_05446_g03
E221073_L143	Ccrd_v2_23107_g16
E221507_L143	Ccrd_v2_26199_scaffold_2357
E223601_L143	Ccrd_v2_24276_g17
E223831_L143	Ccrd_v2_10385_g06
E224222_L143	Ccrd_v2_27256_scaffold_5497
E224620_L143	Ccrd_v2_17192_g12
E225454_L143	Ccrd_v2_03209_g02
E225669_L143	Ccrd_v2_01479_g01
E225968_L143	Ccrd_v2_06851_g03
E226312_L143	Ccrd_v2_22697_g16
E226627_L143	Ccrd_v2_22988_g16
E227481_L143	Ccrd_v2_01576_g01
E227880_L143	Ccrd_v2_17097_g12
E227895_L143	Ccrd_v2_12050_g08
E228128_L143	Ccrd_v2_14821_g10
E228713_L143	Ccrd_v2_20654_g14
E229340_L143	Ccrd_v2_26895_scaffold_4246
E230364_L143	Ccrd_v2_03639_g02
E230419_L143	Ccrd_v2_18917_g13
E231509_L143	Ccrd_v2_03351_g02
E231990_L142	Ccrd_v2_04002_g02
E232929_L143	Ccrd_v2_13784_g09
E232952_L143	Ccrd_v2_10262_g06
E233521_L143	Ccrd_v2_16202_g11
E233672_L143	Ccrd_v2_26502_scaffold_3063
E234021_L143	Ccrd_v2_23708_g17
E234124_L143	Ccrd_v2_27335_scaffold_5839
E234131_L143	Ccrd_v2_25763_scaffold_1499
E234325_L143	Ccrd_v2_07391_g04
E234413_L143	Ccrd_v2_10154_g06
E2345_L143	Ccrd_v2_06207_g03
E235457_L143	Ccrd_v2_21954_g15
E2357_L143	Ccrd_v2_06207_g03
E235956_L143	Ccrd_v2_16552_g11
E236330_L143	Ccrd_v2_27288_scaffold_5639
E236369_L143	Ccrd_v2_09406_g05
E236755_L143	Ccrd_v2_17692_g12
E237050_L143	Ccrd_v2_25447_scaffold_926
E237989_L124	Ccrd_v2_06734_g03
E238368_L143	Ccrd_v2_11948_g08
E238964_L143	Ccrd_v2_25813_scaffold_1571
E239128_L143	Ccrd_v2_16765_g11
E239248_L143	Ccrd_v2_04495_g02
E239632_L143	Ccrd_v2_20977_g14
E240019_L143	Ccrd_v2_06188_g03
E240718_L143	Ccrd_v2_18025_g12
E240840_L143	Ccrd_v2_20128_g13
E241191_L143	Ccrd_v2_22715_g16
E241883_L143	Ccrd_v2_16716_g11
E243452_L143	Ccrd_v2_12512_g08
E243948_L143	Ccrd_v2_01025_g01
E244004_L143	Ccrd_v2_15270_g10
E244005_L143	Ccrd_v2_15272_g10
E244185_L143	Ccrd_v2_26026_scaffold_1939
E244245_L143	Ccrd_v2_23096_g16
E244653_L143	Ccrd_v2_15471_g10
E245662_L143	Ccrd_v2_10468_g06
E24607_L143	Ccrd_v2_04211_g02
E246345_L143	Ccrd_v2_00705_g01
E246383_L143	Ccrd_v2_00362_g01
E246781_L143	Ccrd_v2_23868_g17
E247040_L143	Ccrd_v2_01003_g01
E249070_L143	Ccrd_v2_07201_g04
E249349_L143	Ccrd_v2_15659_g11
E250968_L142	Ccrd_v2_02335_g01
E251118_L143	Ccrd_v2_03662_g02
E251726_L143	Ccrd_v2_01689_g01
E252339_L143	Ccrd_v2_22869_g16
E252404_L131	Ccrd_v2_06864_g03
E252586_L143	Ccrd_v2_19056_g13
E253269_L143	Ccrd_v2_15051_g10
E254759_L143	Ccrd_v2_18194_g12
E254934_L143	Ccrd_v2_12132_g08
E254996_L143	Ccrd_v2_13955_g09
E255466_L143	Ccrd_v2_20950_g14
E255497_L143	Ccrd_v2_19643_g13
E255871_L133	Ccrd_v2_12618_g08
E255958_L143	Ccrd_v2_09302_g05
E256012_L56	Ccrd_v2_17856_g12
E256252_L143	Ccrd_v2_00287_g01
E256777_L143	Ccrd_v2_22423_g15
E256870_L143	Ccrd_v2_04334_g02
E259120_L143	Ccrd_v2_21947_g15
E259327_L143	Ccrd_v2_09485_g05
E259875_L143	Ccrd_v2_11198_g07
E259882_L143	Ccrd_v2_08805_g05
E260001_L143	Ccrd_v2_04451_g02
E261619_L143	Ccrd_v2_11297_g07
E261675_L143	Ccrd_v2_19047_g13
E262723_L143	Ccrd_v2_02914_g02
E262738_L143	Ccrd_v2_07909_g04
E262751_L104	Ccrd_v2_00187_g01
E262899_L143	Ccrd_v2_02865_g02
E262999_L143	Ccrd_v2_15930_g11
E263170_L143	Ccrd_v2_25299_scaffold_738
E263565_L143	Ccrd_v2_15749_g11
E264217_L143	Ccrd_v2_12180_g08
E264241_L143	Ccrd_v2_25753_scaffold_1484
E264609_L143	Ccrd_v2_08099_g04
E265689_L143	Ccrd_v2_19285_g13
E265746_L143	Ccrd_v2_25234_scaffold_652
E267115_L143	Ccrd_v2_19729_g13
E26711_L143	Ccrd_v2_25501_scaffold_1019
E26733_L113	Ccrd_v2_25501_scaffold_1019
E267600_L143	Ccrd_v2_01741_g01
E268017_L143	Ccrd_v2_23251_g16
E268227_L143	Ccrd_v2_26026_scaffold_1939
E269134_L143	Ccrd_v2_16142_g11
E269204_L143	Ccrd_v2_05283_g03
E269246_L143	Ccrd_v2_06925_g03
E269292_L143	Ccrd_v2_13871_g09
E269599_L143	Ccrd_v2_05417_g03
E269613_L143	Ccrd_v2_19092_g13
E269716_L143	Ccrd_v2_14080_g10
E270575_L143	Ccrd_v2_22788_g16
E270745_L143	Ccrd_v2_26012_scaffold_1926
E270758_L143	Ccrd_v2_00329_g01
E270889_L143	Ccrd_v2_15272_g10
E270937_L143	Ccrd_v2_05683_g03
E271088_L143	Ccrd_v2_24948_scaffold_232
E271673_L143	Ccrd_v2_01439_g01
E271842_L143	Ccrd_v2_20421_g14
E271986_L143	Ccrd_v2_07259_g04
E272830_L143	Ccrd_v2_20691_g14
E272966_L143	Ccrd_v2_15131_g10
E273111_L143	Ccrd_v2_26511_scaffold_3073
E273460_L143	Ccrd_v2_05110_g02
E273802_L143	Ccrd_v2_19028_g13
E274586_L143	Ccrd_v2_22416_g15
E275787_L143	Ccrd_v2_19892_g13
E275790_L143	Ccrd_v2_19892_g13
E275999_L143	Ccrd_v2_04253_g02
E276465_L143	Ccrd_v2_05023_g02
E276475_L143	Ccrd_v2_00368_g01
E276627_L143	Ccrd_v2_20985_g14
E277663_L143	Ccrd_v2_11855_g08
E279917_L143	Ccrd_v2_06007_g03
E280605_L143	Ccrd_v2_14930_g10
E281767_L143	Ccrd_v2_01947_g01
E281895_L143	Ccrd_v2_26614_scaffold_3385
E282082_L143	Ccrd_v2_12176_g08
E282268_L143	Ccrd_v2_01062_g01
E282283_L143	Ccrd_v2_19152_g13
E282750_L143	Ccrd_v2_14556_g10
E283292_L143	Ccrd_v2_09930_g06
E283303_L143	Ccrd_v2_09930_g06
E283658_L143	Ccrd_v2_11561_g07
E283908_L143	Ccrd_v2_23113_g16
E284270_L143	Ccrd_v2_23096_g16
E284296_L143	Ccrd_v2_23096_g16
E284849_L143	Ccrd_v2_11811_g08
E285062_L143	Ccrd_v2_13688_g09
E285486_L143	Ccrd_v2_03448_g02
E285633_L143	Ccrd_v2_10784_g06
E285639_L143	Ccrd_v2_14893_g10
E287453_L143	Ccrd_v2_28154_scaffold_11402
E287517_L143	Ccrd_v2_10742_g06
E287609_L143	Ccrd_v2_26863_scaffold_4143
E287623_L143	Ccrd_v2_27505_scaffold_6656
E287918_L143	Ccrd_v2_00688_g01
E288087_L143	Ccrd_v2_26049_scaffold_1997
E288260_L137	Ccrd_v2_18783_g13
E288402_L142	Ccrd_v2_19618_g13
E288650_L143	Ccrd_v2_06982_g03
E289407_L143	Ccrd_v2_10842_g07
E289667_L143	Ccrd_v2_27434_scaffold_6325
E289835_L143	Ccrd_v2_15098_g10
E290252_L143	Ccrd_v2_06488_g03
E290473_L143	Ccrd_v2_23858_g17
E290494_L143	Ccrd_v2_01112_g01
E290577_L143	Ccrd_v2_03315_g02
E290607_L143	Ccrd_v2_08657_g05
E290696_L143	Ccrd_v2_04015_g02
E291060_L143	Ccrd_v2_18066_g12
E291559_L143	Ccrd_v2_09630_g05
E292013_L143	Ccrd_v2_14361_g10
E292030_L143	Ccrd_v2_02318_g01
E292222_L143	Ccrd_v2_06339_g03
E292770_L143	Ccrd_v2_06423_g03
E293526_L143	Ccrd_v2_08868_g05
E294182_L143	Ccrd_v2_07201_g04
E294336_L143	Ccrd_v2_14511_g10
E294477_L143	Ccrd_v2_16869_g11
E294851_L143	Ccrd_v2_24200_g17
E295129_L143	Ccrd_v2_24628_g17
E295549_L127	Ccrd_v2_04015_g02
E295553_L143	Ccrd_v2_18420_g12
E295753_L143	Ccrd_v2_01654_g01
E296299_L143	Ccrd_v2_22565_g16
E296683_L143	Ccrd_v2_24121_g17
E297285_L143	Ccrd_v2_03992_g02
E298064_L143	Ccrd_v2_16630_g11
E298250_L143	Ccrd_v2_27288_scaffold_5639
E298278_L143	Ccrd_v2_09110_g05
E298863_L143	Ccrd_v2_21432_g15
E299184_L143	Ccrd_v2_20648_g14
E300455_L143	Ccrd_v2_12276_g08
E301049_L143	Ccrd_v2_25597_scaffold_1190
E301269_L143	Ccrd_v2_19997_g13
E301919_L143	Ccrd_v2_08832_g05
E302617_L143	Ccrd_v2_01504_g01
E303669_L106	Ccrd_v2_04351_g02
E303776_L143	Ccrd_v2_12578_g08
E304000_L143	Ccrd_v2_00688_g01
E304394_L143	Ccrd_v2_17027_g12
E305426_L143	Ccrd_v2_10154_g06
E306365_L143	Ccrd_v2_04017_g02
E306411_L143	Ccrd_v2_19264_g13
E306581_L143	Ccrd_v2_01880_g01
E306862_L124	Ccrd_v2_04212_g02
E307204_L143	Ccrd_v2_19540_g13
E307530_L143	Ccrd_v2_25265_scaffold_674
E307567_L78	Ccrd_v2_06296_g03
E307758_L143	Ccrd_v2_12805_g08
E308249_L143	Ccrd_v2_03315_g02
E308258_L143	Ccrd_v2_20128_g13
E308470_L143	Ccrd_v2_06546_g03
E308920_L143	Ccrd_v2_08804_g05
E309526_L143	Ccrd_v2_06070_g03
E310039_L143	Ccrd_v2_09930_g06
E310241_L143	Ccrd_v2_25068_scaffold_483
E310359_L143	Ccrd_v2_07144_g04
E31062_L143	Ccrd_v2_07201_g04
E310815_L143	Ccrd_v2_01048_g01
E311193_L143	Ccrd_v2_23102_g16
E311380_L143	Ccrd_v2_14565_g10
E311807_L143	Ccrd_v2_18777_g13
E311920_L143	Ccrd_v2_22563_g16
E312305_L143	Ccrd_v2_03315_g02
E312340_L141	Ccrd_v2_00688_g01
E312918_L142	Ccrd_v2_07275_g04
E312968_L143	Ccrd_v2_17047_g12
E313161_L143	Ccrd_v2_09545_g05
E313260_L143	Ccrd_v2_20752_g14
E313373_L143	Ccrd_v2_12550_g08
E313549_L143	Ccrd_v2_28154_scaffold_11402
E314450_L143	Ccrd_v2_26449_scaffold_2902
E315481_L143	Ccrd_v2_23113_g16
E315537_L143	Ccrd_v2_10545_g06
E316197_L143	Ccrd_v2_03932_g02
E316330_L143	Ccrd_v2_01761_g01
E316408_L143	Ccrd_v2_14324_g10
E316596_L143	Ccrd_v2_00959_g01
E316945_L124	Ccrd_v2_03932_g02
E317299_L143	Ccrd_v2_10154_g06
E317353_L143	Ccrd_v2_23077_g16
E317375_L143	Ccrd_v2_14080_g10
E318291_L143	Ccrd_v2_15862_g11
E31839_L143	Ccrd_v2_10152_g06
E319757_L143	Ccrd_v2_24591_g17
E319785_L143	Ccrd_v2_00425_g01
E319994_L140	Ccrd_v2_03763_g02
E320668_L143	Ccrd_v2_05984_g03
E321666_L143	Ccrd_v2_24342_g17
E321855_L143	Ccrd_v2_02999_g02
E322751_L143	Ccrd_v2_24476_g17
E322878_L143	Ccrd_v2_25763_scaffold_1499
E323251_L96	Ccrd_v2_20004_g13
E323815_L143	Ccrd_v2_00046_g01
E324074_L143	Ccrd_v2_04001_g02
E324410_L134	Ccrd_v2_26614_scaffold_3385
E324624_L143	Ccrd_v2_06130_g03
E325511_L123	Ccrd_v2_14564_g10
E325797_L141	Ccrd_v2_08804_g05
E327137_L143	Ccrd_v2_18939_g13
E327432_L143	Ccrd_v2_13031_g09
E327650_L121	Ccrd_v2_26359_scaffold_2684
E328168_L143	Ccrd_v2_07271_g04
E328176_L143	Ccrd_v2_14565_g10
E329626_L143	Ccrd_v2_19997_g13
E330288_L143	Ccrd_v2_14214_g10
E331616_L143	Ccrd_v2_27872_scaffold_8925
E332192_L143	Ccrd_v2_18248_g12
E332236_L143	Ccrd_v2_28091_scaffold_11112
E332744_L143	Ccrd_v2_05984_g03
E333714_L143	Ccrd_v2_18194_g12
E335547_L135	Ccrd_v2_02577_g01
E336594_L142	Ccrd_v2_11118_g07
E337876_L143	Ccrd_v2_21948_g15
E338845_L143	Ccrd_v2_04211_g02
E340249_L143	Ccrd_v2_25964_scaffold_1820
E340567_L139	Ccrd_v2_08804_g05
E342425_L143	Ccrd_v2_20663_g14
E342798_L143	Ccrd_v2_18316_g12
E342911_L143	Ccrd_v2_02143_g01
E344077_L142	Ccrd_v2_08805_g05
E344949_L142	Ccrd_v2_16054_g11
E346265_L143	Ccrd_v2_19997_g13
E346954_L143	Ccrd_v2_20752_g14
E347009_L143	Ccrd_v2_08805_g05
E347747_L143	Ccrd_v2_27186_scaffold_5223
E347895_L143	Ccrd_v2_27288_scaffold_5639
E34841_L143	Ccrd_v2_03315_g02
E34844_L143	Ccrd_v2_03315_g02
E34857_L143	Ccrd_v2_03315_g02
E348594_L143	Ccrd_v2_04394_g02
E34862_L143	Ccrd_v2_03315_g02
E34863_L143	Ccrd_v2_03315_g02
E349153_L143	Ccrd_v2_01122_g01
E349170_L143	Ccrd_v2_00830_g01
E349732_L143	Ccrd_v2_01517_g01
E350350_L142	Ccrd_v2_09930_g06
E350827_L143	Ccrd_v2_19618_g13
E351032_L126	Ccrd_v2_04015_g02
E351915_L143	Ccrd_v2_07271_g04
E352819_L143	Ccrd_v2_19252_g13
E352983_L143	Ccrd_v2_24476_g17
E35345_L143	Ccrd_v2_27505_scaffold_6656
E353693_L142	Ccrd_v2_01742_g01
E35372_L143	Ccrd_v2_27505_scaffold_6656
E354466_L143	Ccrd_v2_10137_g06
E355226_L143	Ccrd_v2_02851_g02
E355396_L143	Ccrd_v2_03790_g02
E355460_L143	Ccrd_v2_20004_g13
E35589_L143	Ccrd_v2_26895_scaffold_4246
E357072_L122	Ccrd_v2_19388_g13
E358243_L125	Ccrd_v2_11515_g07
E358452_L143	Ccrd_v2_28022_scaffold_10157
E358763_L143	Ccrd_v2_25378_scaffold_853
E359318_L143	Ccrd_v2_09489_g05
E359465_L143	Ccrd_v2_03763_g02
E359916_L143	Ccrd_v2_23662_g17
E360705_L143	Ccrd_v2_25284_scaffold_723
E360776_L143	Ccrd_v2_26894_scaffold_4246
E360982_L143	Ccrd_v2_20004_g13
E361395_L143	Ccrd_v2_20004_g13
E361425_L143	Ccrd_v2_22598_g16
E364068_L142	Ccrd_v2_04211_g02
E364844_L143	Ccrd_v2_10155_g06
E365374_L143	Ccrd_v2_05161_g02
E366371_L143	Ccrd_v2_17874_g12
E366935_L98	Ccrd_v2_19618_g13
E37178_L143	Ccrd_v2_06253_g03
E37249_L143	Ccrd_v2_06253_g03
E372830_L143	Ccrd_v2_22600_g16
E375885_L143	Ccrd_v2_10952_g07
E376630_L143	Ccrd_v2_10153_g06
E378728_L116	Ccrd_v2_06230_g03
E378856_L143	Ccrd_v2_20799_g14
E379415_L143	Ccrd_v2_17318_g12
E379758_L143	Ccrd_v2_23367_g16
E381971_L143	Ccrd_v2_24709_g17
E382210_L143	Ccrd_v2_27288_scaffold_5639
E383185_L143	Ccrd_v2_12512_g08
E383254_L114	Ccrd_v2_21220_g15
E38885_L143	Ccrd_v2_20004_g13
E389231_L142	Ccrd_v2_05984_g03
E393228_L133	Ccrd_v2_27123_scaffold_4985
E393517_L133	Ccrd_v2_27123_scaffold_4985
E396610_L140	Ccrd_v2_26764_scaffold_3854
E396686_L143	Ccrd_v2_24276_g17
E396884_L143	Ccrd_v2_04074_g02
E397130_L143	Ccrd_v2_02829_g02
E397472_L143	Ccrd_v2_08868_g05
E397646_L143	Ccrd_v2_20006_g13
E397722_L143	Ccrd_v2_10136_g06
E398044_L120	Ccrd_v2_18420_g12
E398049_L143	Ccrd_v2_20790_g14
E398354_L143	Ccrd_v2_01741_g01
E398394_L129	Ccrd_v2_02204_g01
E398593_L143	Ccrd_v2_04212_g02
E398755_L143	Ccrd_v2_27549_scaffold_6908
E398776_L143	Ccrd_v2_21722_g15
E399032_L143	Ccrd_v2_21906_g15
E399095_L123	Ccrd_v2_17364_g12
E399112_L143	Ccrd_v2_16179_g11
E399273_L143	Ccrd_v2_25501_scaffold_1019
E399567_L114	Ccrd_v2_25107_scaffold_509
E399746_L143	Ccrd_v2_18639_g13
E399924_L143	Ccrd_v2_26080_scaffold_2080
E399938_L143	Ccrd_v2_12176_g08
E400360_L143	Ccrd_v2_10371_g06
E400531_L143	Ccrd_v2_19997_g13
E401139_L131	Ccrd_v2_07313_g04
E401218_L143	Ccrd_v2_10154_g06
E401221_L143	Ccrd_v2_27505_scaffold_6656
E402145_L143	Ccrd_v2_15618_g11
E402152_L143	Ccrd_v2_13536_g09
E402271_L120	Ccrd_v2_08039_g04
E402470_L143	Ccrd_v2_04006_g02
E402791_L143	Ccrd_v2_25379_scaffold_853
E402794_L143	Ccrd_v2_03763_g02
E402942_L143	Ccrd_v2_14169_g10
E403002_L143	Ccrd_v2_03764_g02
E403341_L143	Ccrd_v2_21947_g15
E403826_L142	Ccrd_v2_26895_scaffold_4246
E404303_L126	Ccrd_v2_19946_g13
E404362_L143	Ccrd_v2_11706_g07
E404443_L143	Ccrd_v2_06207_g03
E404494_L143	Ccrd_v2_14565_g10
E405532_L131	Ccrd_v2_26764_scaffold_3854
E407335_L143	Ccrd_v2_11118_g07
E407881_L143	Ccrd_v2_27123_scaffold_4985
E408462_L143	Ccrd_v2_12176_g08
E408883_L141	Ccrd_v2_10155_g06
E409363_L132	Ccrd_v2_26091_scaffold_2088
E409581_L143	Ccrd_v2_10136_g06
E409738_L126	Ccrd_v2_26732_scaffold_3743
E409855_L143	Ccrd_v2_26416_scaffold_2862
E410443_L137	Ccrd_v2_07288_g04
E410775_L143	Ccrd_v2_26588_scaffold_3256
E411447_L106	Ccrd_v2_00688_g01
E411898_L143	Ccrd_v2_25265_scaffold_674
E412389_L142	Ccrd_v2_26863_scaffold_4143
E412948_L143	Ccrd_v2_13031_g09
E413064_L143	Ccrd_v2_09427_g05
E414877_L142	Ccrd_v2_27081_scaffold_4840
E415667_L143	Ccrd_v2_10153_g06
E415798_L143	Ccrd_v2_11696_g07
E417001_L143	Ccrd_v2_16229_g11
E418809_L117	Ccrd_v2_04015_g02
E418944_L105	Ccrd_v2_17997_g12
E419447_L143	Ccrd_v2_26103_scaffold_2113
E419535_L143	Ccrd_v2_08464_g05
E419697_L143	Ccrd_v2_02198_g01
E421278_L143	Ccrd_v2_07288_g04
E421593_L143	Ccrd_v2_07052_g03
E421706_L143	Ccrd_v2_11089_g07
E422021_L143	Ccrd_v2_12176_g08
E424464_L143	Ccrd_v2_26475_scaffold_2985
E425436_L143	Ccrd_v2_04148_g02
E426943_L143	Ccrd_v2_16136_g11
E427069_L143	Ccrd_v2_01215_g01
E430814_L143	Ccrd_v2_20031_g13
E431217_L143	Ccrd_v2_25213_scaffold_634
E433604_L143	Ccrd_v2_21602_g15
E437036_L143	Ccrd_v2_25684_scaffold_1338
E438444_L143	Ccrd_v2_10136_g06
E439358_L143	Ccrd_v2_07811_g04
E442659_L143	Ccrd_v2_25478_scaffold_1001
E443899_L143	Ccrd_v2_25844_scaffold_1627
E444901_L142	Ccrd_v2_11527_g07
E449029_L143	Ccrd_v2_07288_g04
E450668_L143	Ccrd_v2_24334_g17
E45114_L137	Ccrd_v2_07288_g04
E452795_L143	Ccrd_v2_26764_scaffold_3854
E454630_L143	Ccrd_v2_10623_g06
E45656_L143	Ccrd_v2_24334_g17
E457226_L143	Ccrd_v2_27123_scaffold_4985
E457741_L98	Ccrd_v2_08805_g05
E458348_L143	Ccrd_v2_27549_scaffold_6908
E458603_L143	Ccrd_v2_27505_scaffold_6656
E459070_L143	Ccrd_v2_06253_g03
E459539_L143	Ccrd_v2_09195_g05
E459633_L143	Ccrd_v2_26588_scaffold_3256
E460157_L143	Ccrd_v2_04451_g02
E460248_L143	Ccrd_v2_07288_g04
E460722_L143	Ccrd_v2_20752_g14
E47669_L143	Ccrd_v2_25265_scaffold_674
E47690_L143	Ccrd_v2_25265_scaffold_674
E47704_L143	Ccrd_v2_25265_scaffold_674
E50479_L143	Ccrd_v2_04451_g02
E51964_L143	Ccrd_v2_27549_scaffold_6908
E51985_L143	Ccrd_v2_27549_scaffold_6908
E52744_L143	Ccrd_v2_12176_g08
E56243_L143	Ccrd_v2_10136_g06
E61482_L143	Ccrd_v2_25324_scaffold_779
E62191_L143	Ccrd_v2_08868_g05
E62780_L143	Ccrd_v2_24709_g17
E63184_L143	Ccrd_v2_10137_g06
E63231_L143	Ccrd_v2_10137_g06
E63247_L143	Ccrd_v2_10137_g06
E63250_L143	Ccrd_v2_10137_g06
E63260_L143	Ccrd_v2_10137_g06
E64239_L122	Ccrd_v2_11537_g07
E64281_L143	Ccrd_v2_11537_g07
E66899_L143	Ccrd_v2_27123_scaffold_4985
E67340_L143	Ccrd_v2_12023_g08
E71834_L143	Ccrd_v2_26897_scaffold_4256
E73531_L143	Ccrd_v2_26895_scaffold_4246
E754_L143	Ccrd_v2_07271_g04
E76065_L143	Ccrd_v2_25324_scaffold_779
E76077_L143	Ccrd_v2_25764_scaffold_1499
E76094_L143	Ccrd_v2_25764_scaffold_1499
E76095_L143	Ccrd_v2_25324_scaffold_779
E77275_L130	Ccrd_v2_22102_g15
E78719_L143	Ccrd_v2_25265_scaffold_674
E80633_L143	Ccrd_v2_12934_g08
E80858_L71	Ccrd_v2_24200_g17
E81469_L143	Ccrd_v2_25763_scaffold_1499
E81473_L143	Ccrd_v2_25763_scaffold_1499
E81486_L143	Ccrd_v2_14347_g10
E8364_L143	Ccrd_v2_02819_g02
E86649_L143	Ccrd_v2_20004_g13
E86738_L143	Ccrd_v2_20004_g13
E86990_L143	Ccrd_v2_20004_g13
E87050_L143	Ccrd_v2_09195_g05
E87849_L143	Ccrd_v2_21220_g15
E88170_L143	Ccrd_v2_06361_g03
E88431_L143	Ccrd_v2_25324_scaffold_779
E90103_L143	Ccrd_v2_06100_g03
E90685_L143	Ccrd_v2_20004_g13
E91647_L143	Ccrd_v2_27549_scaffold_6908
E91892_L143	Ccrd_v2_23006_g16
E92091_L143	Ccrd_v2_25990_scaffold_1874
E94885_L143	Ccrd_v2_14556_g10
E94979_L143	Ccrd_v2_26137_scaffold_2175
E95867_L143	Ccrd_v2_07288_g04
E96186_L143	Ccrd_v2_07288_g04
E96397_L143	Ccrd_v2_06207_g03
E97019_L143	Ccrd_v2_00688_g01
E97055_L143	Ccrd_v2_00688_g01
E98321_L143	Ccrd_v2_07492_g04
E98431_L143	Ccrd_v2_01964_g01
E98696_L143	Ccrd_v2_05756_g03
E98711_L143	Ccrd_v2_20003_g13
E98720_L143	Ccrd_v2_20003_g13
E9880_L143	Ccrd_v2_26894_scaffold_4246
