# Supplementary material for: Analysis of DNA Methylation Patterns Associated with In Vitro Propagated Globe Artichoke Plants Using an EpiRADseq-Based Approach
Source: Genes (Basel). 2019 Apr 1;10(4):263. doi: 10.3390/genes10040263 (PMC6523903; doi:10.3390/genes10040263)
Supplement: Supplementary file 1 [file genes-10-00263-s001.zip › Table S4.xlsx]

## Sheet: Putative miRNA targets
Table S3. Putative miRNA target taken into account among the DML selected.
The first column reports miRNAs which putatively regulate the DML tested, in the second column gene_IDs corresponding to DML are reported.
miRNA_Acc.	Target_Acc.	Expectation	UPE$	miRNA_start	miRNA_end	Target_start	Target_end	miRNA_aligned_fragment	Target_aligned_fragment	Inhibition	Target_Desc.	Multiplicity
cca-miR6118-3p	Ccrd_v2_22563_g16-mRNA-1	02:00:00	-1.0	1	22	682	703	UUCCGAGGCCACCCAUUCCAAC	AUCGGAAAGGGUGGCUUCGGGA	Cleavage	transcript Name:"Similar to At5g39000 Putative receptor-like protein kinase At5g39000 (Arabidopsis thaliana)" offset:0 AED:0.18 eAED:0.18 QI:0|0.7|0.72|1|0.6|0.63|11|20|1429	2
cca-miR6117	Ccrd_v2_10975_g07-mRNA-1	02:05:00	-1.0	1	24	403	426	GGUUAGGUUGAUCGGGUUGAAGAC	AAGGCCACCCCGGUUAACCUAGCC	Cleavage	transcript Name:"Protein of unknown function" offset:0 AED:0.00 eAED:0.00 QI:0|1|1|1|0|0.5|4|0|316	1
cca-miR395b	Ccrd_v2_04236_g02-mRNA-1	03:00:00	-1.0	1	21	1104	1124	CUGAAGUGUUUGGAGGAACUC	UGGCUACUCCAAGCAUUUCAG	Cleavage	transcript Name:"Similar to FRS5 Protein FAR1-RELATED SEQUENCE 5 (Arabidopsis thaliana)" offset:215 AED:0.08 eAED:0.13 QI:215|0.2|0.27|0.90|0.1|0.18|11|0|856	1
cca-miR395c	Ccrd_v2_04236_g02-mRNA-1	03:00:00	-1.0	1	21	1104	1124	CUGAAGUGUUUGGAGGAACUC	UGGCUACUCCAAGCAUUUCAG	Cleavage	transcript Name:"Similar to FRS5 Protein FAR1-RELATED SEQUENCE 5 (Arabidopsis thaliana)" offset:215 AED:0.08 eAED:0.13 QI:215|0.2|0.27|0.90|0.1|0.18|11|0|856	1
cca-miR6108c	Ccrd_v2_20720_g14-mRNA-1	03:00:00	-1.0	1	23	144	166	AAGCGUAAGAAGAGAUCUGAACC	CGGUCAGAGCUUUUCUUAUGCUG	Cleavage	transcript Name:"Similar to rpl22 50S ribosomal protein L22, chloroplastic (Lactuca sativa)" offset:0 AED:0.11 eAED:0.11 QI:0|0.75|0.6|1|0.5|0.4|5|0|326	1
cca-miR6108e-3p	Ccrd_v2_09162_g05-mRNA-1	03:00:00	-1.0	1	23	469	491	AUCAAGGGUUCAGAUCUCUUCUU	ACGGAGAUAAUUGAGCCCUUGAU	Cleavage	transcript Name:"Similar to At4g31480 Coatomer subunit beta-1 (Arabidopsis thaliana)" offset:0 AED:0.02 eAED:0.02 QI:0|1|1|1|0.5|0.6|5|0|981	1
cca-miR6108f	Ccrd_v2_08350_g05-mRNA-1	03:00:00	-1.0	1	21	653	673	UAUGGUGAGAAGGGUAAGAAG	CCUUUUUUCCUUCUCGCCAUG	Cleavage	transcript Name:"Similar to EAF1A Chromatin modification-related protein EAF1 A (Arabidopsis thaliana)" offset:0 AED:0.10 eAED:0.10 QI:0|0.71|0.63|0.95|1|1|22|0|1816	1
cca-miR6109	Ccrd_v2_08350_g05-mRNA-1	03:00:00	-1.0	1	24	3015	3038	AUGGACGUGUUAUUCAUCAUGAAU	UUCGCAGAUGAAUAAUAUGUCCAA	Cleavage	transcript Name:"Similar to EAF1A Chromatin modification-related protein EAF1 A (Arabidopsis thaliana)" offset:0 AED:0.10 eAED:0.10 QI:0|0.71|0.63|0.95|1|1|22|0|1816	1
cca-miR6110-3p	Ccrd_v2_05178_g02-mRNA-1	03:00:00	-1.0	1	24	1233	1256	AUCCACGUCAUCAAAUGUUACAAG	CCAGAAGGAUUUGGUGACGUGGAA	Cleavage	transcript Name:"Similar to PCMP-H42 Pentatricopeptide repeat-containing protein At4g13650 (Arabidopsis thaliana)" offset:0 AED:0.11 eAED:0.11 QI:0|1|0.83|1|0.8|0.5|6|0|1327	1
cca-miR6110-5p	Ccrd_v2_02511_g01-mRNA-1	03:00:00	-1.0	1	24	37	60	AUCUUGUAACAUUUGAUGAUGUGG	AGACCUGAUCAAGUGUUUCAAGAU	Cleavage	transcript Name:"Similar to HSP70 Heat shock cognate 70 kDa protein (Petunia hybrida)" offset:58 AED:0.02 eAED:0.02 QI:58|1|1|1|1|1|2|0|523	1
cca-miR6112	Ccrd_v2_24628_g17-mRNA-1	03:00:00	-1.0	1	24	391	414	GAAGUUUCAAGUGUAAAAAAGUGG	CCAUUUUUUAGCACUUGUAACUUC	Cleavage	transcript Name:"Protein of unknown function" offset:0 AED:0.04 eAED:0.04 QI:0|0.5|0.66|1|1|1|3|0|457	1
cca-miR6116-5p	Ccrd_v2_06925_g03-mRNA-1	03:00:00	-1.0	1	21	3113	3133	CAUGCUUGUGAUCAAAUGAUG	GAUAUUUUGGUUACAAGCAUG	Cleavage	transcript Name:"Similar to ABCG39 ABC transporter G family member 39 (Oryza sativa subsp. japonica)" offset:0 AED:0.19 eAED:0.19 QI:0|0.76|0.66|1|0.82|0.83|18|0|1077	1
cca-miR167	Ccrd_v2_10332_g06-mRNA-1	03:05:00	-1.0	1	22	97	118	UGAAGCUGCCAGCAUGAUCUGG	UUGGAUAAUGGUGGCAGUUUUA	Cleavage	transcript Name:"Similar to SPPA Serine protease SPPA, chloroplastic (Arabidopsis thaliana)" offset:0 AED:0.12 eAED:0.12 QI:0|0.83|0.88|0.96|0.66|0.68|25|0|1192	1
cca-miR172	Ccrd_v2_26511_scaffold_3073-mRNA-1	03:05:00	-1.0	1	21	63	83	AGAAUCUUGAUGAUGCUGCAU	CUUCAACAUCACCAAGAUUCU	Translation	transcript Name:"Similar to FLA14 Fasciclin-like arabinogalactan protein 14 (Arabidopsis thaliana)" offset:0 AED:0.05 eAED:0.05 QI:0|1|1|1|0|0.5|2|0|255	1
cca-miR172	Ccrd_v2_21954_g15-mRNA-1	03:05:00	-1.0	1	21	223	243	AGAAUCUUGAUGAUGCUGCAU	UUGCAAGAUCUUCAAGAUUCU	Translation	transcript Name:"Similar to At5g13770 Pentatricopeptide repeat-containing protein At5g13770, chloroplastic (Arabidopsis thaliana)" offset:0 AED:0.17 eAED:0.17 QI:0|-1|1|1|-1|1|1|0|616	1
cca-miR172	Ccrd_v2_03351_g02-mRNA-1	03:05:00	-1.0	1	21	782	802	AGAAUCUUGAUGAUGCUGCAU	UGGCAGAGUCAACAGGAUUCU	Translation	transcript Name:"Protein of unknown function" offset:0 AED:0.12 eAED:0.12 QI:0|0.91|0.92|1|1|1|13|0|677	1
cca-miR390	Ccrd_v2_17047_g12-mRNA-1	03:05:00	-1.0	1	21	1966	1986	AAGCUCAGGAGGGAUAGCGUC	GCAGCCAUUCCUUCUGAGUUU	Cleavage	transcript Name:"Similar to ATJ49 Chaperone protein dnaJ 49 (Arabidopsis thaliana)" offset:0 AED:0.00 eAED:0.00 QI:0|-1|0|1|-1|1|1|0|684	1
cca-miR395a	Ccrd_v2_03428_g02-mRNA-1	03:05:00	-1.0	1	21	1524	1544	UUGAAGUGUUUGGGGGGACUC	GGGUCCCCCUAGCUAUUUCAA	Cleavage	transcript Name:"Similar to LIG4 DNA ligase 4 (Arabidopsis thaliana)" offset:0 AED:0.09 eAED:0.09 QI:0|0.91|0.92|0.96|1|1|25|0|1128	1
cca-miR395a	Ccrd_v2_25703_scaffold_1381-mRNA-1	03:05:00	-1.0	1	21	2500	2520	UUGAAGUGUUUGGGGGGACUC	CUUUCUGCCCAAACGCUUCAG	Cleavage	transcript Name:"Similar to At1g48650 DExH-box ATP-dependent RNA helicase DExH3 (Arabidopsis thaliana)" offset:0 AED:0.12 eAED:0.12 QI:0|0.9|0.90|0.95|0.9|0.95|21|0|1159	1
cca-miR395a	Ccrd_v2_01236_g01-mRNA-1	03:05:00	-1.0	1	21	673	693	UUGAAGUGUUUGGGGGGACUC	AUGCCUCCUCCAACACUUCAA	Translation	transcript Name:"Similar to YDA Mitogen-activated protein kinase kinase kinase YODA (Arabidopsis thaliana)" offset:0 AED:0.15 eAED:0.15 QI:0|1|1|1|1|1|10|0|614	1
cca-miR396a-5p	Ccrd_v2_04495_g02-mRNA-1	03:05:00	-1.0	1	21	1804	1824	UUCCACAGCUUUCUUGAACUU	AGGAUGAAGAAAGCUCUGGAA	Cleavage	transcript Name:"Similar to At4g38065 Uncharacterized protein At4g38065 (Arabidopsis thaliana)" offset:0 AED:0.00 eAED:0.01 QI:0|-1|0|1|-1|1|1|0|739	2
cca-miR6105a	Ccrd_v2_11565_g07-mRNA-1	03:05:00	-1.0	1	24	957	980	ACGAAAACAUGUUGGUCUCACGUG	CCCCCCAGACCAACAAGUUUUCGA	Cleavage	transcript Name:"Similar to KAN1 Transcription repressor KAN1 (Arabidopsis thaliana)" offset:0 AED:0.11 eAED:0.11 QI:0|0.4|0.66|1|0.8|1|6|0|416	1
cca-miR6106-5p	Ccrd_v2_09499_g05-mRNA-1	03:05:00	-1.0	1	21	1171	1191	UUGCAAGUAUCCGGAUUUAAA	UCUAAAUGUGGAAAUUUGCAA	Cleavage	transcript Name:"Similar to PCMP-H79 Pentatricopeptide repeat-containing protein At3g49710 (Arabidopsis thaliana)" offset:0 AED:0.10 eAED:0.10 QI:0|0.55|0.5|1|0.44|0.4|10|0|1040	1
cca-miR6108e-3p	Ccrd_v2_10545_g06-mRNA-1	03:05:00	-1.0	1	23	652	674	AUCAAGGGUUCAGAUCUCUUCUU	CCGAAAGGAUCUGAACCUGUGAU	Cleavage	transcript Name:"Similar to AGD5 Probable ADP-ribosylation factor GTPase-activating protein AGD5 (Arabidopsis thaliana)" offset:0 AED:0.14 eAED:0.14 QI:0|1|1|1|0.5|0.54|11|0|459	1
cca-miR6110-3p	Ccrd_v2_11089_g07-mRNA-1	03:05:00	-1.0	1	24	973	996	AUCCACGUCAUCAAAUGUUACAAG	AAAAGAACAAAUGAUGAUGUGGAG	Cleavage	transcript Name:"Similar to COL2 Zinc finger protein CONSTANS-LIKE 2 (Arabidopsis thaliana)" offset:0 AED:0.05 eAED:0.05 QI:0|1|1|1|1|1|2|0|353	1
cca-miR6110-5p	Ccrd_v2_24948_scaffold_232-mRNA-1	03:05:00	-1.0	1	24	933	956	AUCUUGUAACAUUUGAUGAUGUGG	CAGUCUCUUCGAGUGUGACAAGAU	Cleavage	transcript Name:"Similar to ESD4 Ubiquitin-like-specific protease ESD4 (Arabidopsis thaliana)" offset:0 AED:0.13 eAED:0.13 QI:0|0.44|0.5|1|0.77|0.9|10|0|452	1
cca-miR6111-5p	Ccrd_v2_22563_g16-mRNA-1	03:05:00	-1.0	1	22	2848	2869	UCUUUAUGUCACGAUGUAUGAC	GUUCUUCAUCGUGACAUAAAAA	Cleavage	transcript Name:"Similar to At5g39000 Putative receptor-like protein kinase At5g39000 (Arabidopsis thaliana)" offset:0 AED:0.18 eAED:0.18 QI:0|0.7|0.72|1|0.6|0.63|11|20|1429	1
cca-miR6114-5p	Ccrd_v2_24659_g17-mRNA-1	03:05:00	-1.0	1	21	969	989	UGAAAGGAAUCAUGAACGUGA	UGACGCUCAUGGUUCUUUUUC	Cleavage	transcript Name:"Similar to OsI_031067 Probable 6-phosphogluconolactonase 4, chloroplastic (Oryza sativa subsp. indica)" offset:0 AED:0.08 eAED:0.08 QI:0|1|1|1|0.66|0.71|7|0|544	1
cca-miR6116-3p	Ccrd_v2_20648_g14-mRNA-1	03:05:00	-1.0	1	21	1220	1240	UCAUUUGAUCACAAGCAUGAG	UCCAAGAUUGUGAUCCAAUGA	Cleavage	transcript Name:"Similar to BZR1 Protein BRASSINAZOLE-RESISTANT 1 (Arabidopsis thaliana)" offset:0 AED:0.14 eAED:0.14 QI:0|0.66|0.57|0.85|0.16|0|7|0|449	1
cca-miR6118-3p	Ccrd_v2_22563_g16-mRNA-1	03:05:00	-1.0	1	22	2500	2521	UUCCGAGGCCACCCAUUCCAAC	AUCGGAAAGGGUGGGUUCGGGA	Cleavage	transcript Name:"Similar to At5g39000 Putative receptor-like protein kinase At5g39000 (Arabidopsis thaliana)" offset:0 AED:0.18 eAED:0.18 QI:0|0.7|0.72|1|0.6|0.63|11|20|1429	2
cca-miR172	Ccrd_v2_07288_g04-mRNA-1	04:00:00	-1.0	1	21	731	751	AGAAUCUUGAUGAUGCUGCAU	UAGUAUUAUUGUUGAGAUUCU	Cleavage	transcript Name:"Similar to matK Maturase K (Jurinea cyanoides)" offset:50 AED:0.10 eAED:0.10 QI:50|0.75|0.2|1|0|0|5|1|251	1
cca-miR394	Ccrd_v2_01128_g01-mRNA-1	04:00:00	-1.0	1	20	1980	1999	UUGGCAUUCUGUCCACCUCC	CGAGGAGGACAGAAAGCCGC	Cleavage	transcript Name:"Similar to CUL3A Cullin-3A (Arabidopsis thaliana)" offset:0 AED:0.00 eAED:0.00 QI:0|1|1|1|1|0.5|2|0|733	1
cca-miR394	Ccrd_v2_26026_scaffold_1939-mRNA-1	04:00:00	-1.0	1	20	198	217	UUGGCAUUCUGUCCACCUCC	UGAGAUGGGAAGAAUGCCGG	Translation	transcript Name:"Similar to ANL2 Homeobox-leucine zipper protein ANTHOCYANINLESS 2 (Arabidopsis thaliana)" offset:0 AED:0.10 eAED:0.10 QI:0|1|1|1|1|1|9|0|817	1
cca-miR394	Ccrd_v2_22423_g15-mRNA-1	04:00:00	-1.0	1	20	1194	1213	UUGGCAUUCUGUCCACCUCC	UGAUGAUGAUGGAAUGCCAA	Cleavage	transcript Name:"Similar to ATJ49 Chaperone protein dnaJ 49 (Arabidopsis thaliana)" offset:0 AED:0.00 eAED:0.00 QI:0|-1|1|1|-1|1|1|0|603	1
cca-miR395a	Ccrd_v2_20264_g13-mRNA-1	04:00:00	-1.0	1	21	2285	2305	UUGAAGUGUUUGGGGGGACUC	GAGUUUCUCUAAAUGCUUUGA	Cleavage	transcript Name:"Protein of unknown function" offset:0 AED:0.01 eAED:0.01 QI:0|1|1|1|0.77|0.6|10|0|2021	1
cca-miR395a	Ccrd_v2_21954_g15-mRNA-1	04:00:00	-1.0	1	21	458	478	UUGAAGUGUUUGGGGGGACUC	AGGUCUACCCAGAUGCUUCAU	Cleavage	transcript Name:"Similar to At5g13770 Pentatricopeptide repeat-containing protein At5g13770, chloroplastic (Arabidopsis thaliana)" offset:0 AED:0.17 eAED:0.17 QI:0|-1|1|1|-1|1|1|0|616	1
cca-miR395a	Ccrd_v2_02318_g01-mRNA-1	04:00:00	-1.0	1	21	1241	1261	UUGAAGUGUUUGGGGGGACUC	UUGUUCUCCCAGACACUGUGA	Cleavage	transcript Name:"Similar to Os03g0328900 Zinc finger CCCH domain-containing protein 22 (Oryza sativa subsp. japonica)" offset:0 AED:0.05 eAED:0.05 QI:0|1|1|1|1|1|8|0|715	2
cca-miR395b	Ccrd_v2_20264_g13-mRNA-1	04:00:00	-1.0	1	21	2285	2305	CUGAAGUGUUUGGAGGAACUC	GAGUUUCUCUAAAUGCUUUGA	Cleavage	transcript Name:"Protein of unknown function" offset:0 AED:0.01 eAED:0.01 QI:0|1|1|1|0.77|0.6|10|0|2021	1
cca-miR395b	Ccrd_v2_07312_g04-mRNA-1	04:00:00	-1.0	1	21	442	462	CUGAAGUGUUUGGAGGAACUC	GAGAUCCUGCAAACAGUUCAG	Cleavage	transcript Name:"Protein of unknown function" offset:0 AED:0.07 eAED:0.07 QI:0|0.6|0.66|0.83|1|1|6|0|466	1
cca-miR395b	Ccrd_v2_16838_g11-mRNA-1	04:00:00	-1.0	1	21	1757	1777	CUGAAGUGUUUGGAGGAACUC	AAGAUCCUCUGAACGAUUCAG	Cleavage	transcript Name:"Similar to ACX1 Peroxisomal acyl-coenzyme A oxidase 1 (Arabidopsis thaliana)" offset:0 AED:0.15 eAED:0.17 QI:0|0.07|0|0.92|1|1|14|0|615	1
cca-miR395b	Ccrd_v2_23077_g16-mRNA-1	04:00:00	-1.0	1	21	2040	2060	CUGAAGUGUUUGGAGGAACUC	UAUUUUCGCCAAGCACUUCAC	Cleavage	transcript Name:"Protein of unknown function" offset:0 AED:0.26 eAED:0.28 QI:0|0|0|0.4|0.57|0.6|15|0|879	1
cca-miR395c	Ccrd_v2_20264_g13-mRNA-1	04:00:00	-1.0	1	21	2285	2305	CUGAAGUGUUUGGAGGAACUC	GAGUUUCUCUAAAUGCUUUGA	Cleavage	transcript Name:"Protein of unknown function" offset:0 AED:0.01 eAED:0.01 QI:0|1|1|1|0.77|0.6|10|0|2021	1
cca-miR395c	Ccrd_v2_07312_g04-mRNA-1	04:00:00	-1.0	1	21	442	462	CUGAAGUGUUUGGAGGAACUC	GAGAUCCUGCAAACAGUUCAG	Cleavage	transcript Name:"Protein of unknown function" offset:0 AED:0.07 eAED:0.07 QI:0|0.6|0.66|0.83|1|1|6|0|466	1
cca-miR395c	Ccrd_v2_16838_g11-mRNA-1	04:00:00	-1.0	1	21	1757	1777	CUGAAGUGUUUGGAGGAACUC	AAGAUCCUCUGAACGAUUCAG	Cleavage	transcript Name:"Similar to ACX1 Peroxisomal acyl-coenzyme A oxidase 1 (Arabidopsis thaliana)" offset:0 AED:0.15 eAED:0.17 QI:0|0.07|0|0.92|1|1|14|0|615	1
cca-miR395c	Ccrd_v2_23077_g16-mRNA-1	04:00:00	-1.0	1	21	2040	2060	CUGAAGUGUUUGGAGGAACUC	UAUUUUCGCCAAGCACUUCAC	Cleavage	transcript Name:"Protein of unknown function" offset:0 AED:0.26 eAED:0.28 QI:0|0|0|0.4|0.57|0.6|15|0|879	1
cca-miR396a-5p	Ccrd_v2_01654_g01-mRNA-1	04:00:00	-1.0	1	21	446	466	UUCCACAGCUUUCUUGAACUU	AAGUUGAAGAAAGCGGAGGAA	Cleavage	transcript Name:"Similar to At5g16730 WEB family protein At5g16730, chloroplastic (Arabidopsis thaliana)" offset:1 AED:0.02 eAED:0.02 QI:1|1|0|1|1|0.5|2|2|646	1
cca-miR396a-5p	Ccrd_v2_27032_scaffold_4693-mRNA-1	04:00:00	-1.0	1	21	175	195	UUCCACAGCUUUCUUGAACUU	CUACUCAAGAAAGGUGUGGAG	Cleavage	transcript Name:"Similar to PI4KG2 Phosphatidylinositol 4-kinase gamma 2 (Arabidopsis thaliana)" offset:171 AED:0.00 eAED:0.00 QI:171|-1|1|1|-1|1|1|0|67	1
cca-miR396c	Ccrd_v2_27123_scaffold_4985-mRNA-1	04:00:00	-1.0	1	21	580	600	UUCAAGAAAGCUGUGGGAAAA	UAUUUAUGCGGCUUUCUUGAU	Cleavage	transcript Name:"Similar to psaB Photosystem I P700 chlorophyll a apoprotein A2 (Cuscuta sandwichiana)" offset:0 AED:0.01 eAED:0.01 QI:0|0.5|0.33|1|0|0|3|0|250	1
cca-miR399	Ccrd_v2_19285_g13-mRNA-1	04:00:00	-1.0	1	21	8697	8717	UGCCAAAGGAGAUUUGCCCUG	GAAGGAAAAUUUCAUUUGGCA	Cleavage	transcript Name:"Similar to At4g27290 G-type lectin S-receptor-like serine/threonine-protein kinase At4g27290 (Arabidopsis thaliana)" offset:0 AED:0.16 eAED:0.16 QI:0|0.9|0.87|1|0.73|0.64|31|0|2996	1
cca-miR6104	Ccrd_v2_03662_g02-mRNA-1	04:00:00	-1.0	1	24	516	539	AUACGACAAAUAGAACAAAUAAAC	GAGUAUUUUCUUUAUUUGUUGUAA	Cleavage	transcript Name:"Similar to PERK2 Proline-rich receptor-like protein kinase PERK2 (Arabidopsis thaliana)" offset:0 AED:0.09 eAED:0.09 QI:0|0.66|0.85|1|1|1|7|0|668	1
cca-miR6107	Ccrd_v2_10262_g06-mRNA-1	04:00:00	-1.0	1	24	2749	2772	AAAGGGGACAAUAUCUGGUACGGU	GGAGAACUGACUAUUGUCUUCUUU	Cleavage	transcript Name:"Similar to ATX1 Histone-lysine N-methyltransferase ATX1 (Arabidopsis thaliana)" offset:0 AED:0.06 eAED:0.06 QI:0|1|1|1|0.63|0.7|20|0|1490	1
cca-miR6108a	Ccrd_v2_09162_g05-mRNA-1	04:00:00	-1.0	1	21	662	682	UGAGAAGCGUAAGAAGGGAUC	AUGCAUUUCUUAUGCUUUUUA	Cleavage	transcript Name:"Similar to At4g31480 Coatomer subunit beta-1 (Arabidopsis thaliana)" offset:0 AED:0.02 eAED:0.02 QI:0|1|1|1|0.5|0.6|5|0|981	1
cca-miR6108b	Ccrd_v2_09162_g05-mRNA-1	04:00:00	-1.0	1	21	662	682	UGAGAAGCGUAAGAAGGGAUC	AUGCAUUUCUUAUGCUUUUUA	Cleavage	transcript Name:"Similar to At4g31480 Coatomer subunit beta-1 (Arabidopsis thaliana)" offset:0 AED:0.02 eAED:0.02 QI:0|1|1|1|0.5|0.6|5|0|981	1
cca-miR6108e-3p	Ccrd_v2_14556_g10-mRNA-1	04:00:00	-1.0	1	23	84	106	AUCAAGGGUUCAGAUCUCUUCUU	GAGAGGAGAUUUGAACCCUCGGA	Cleavage	transcript Name:"Similar to rpoB DNA-directed RNA polymerase subunit beta (Illicium oligandrum)" offset:0 AED:0.04 eAED:0.04 QI:0|1|1|1|0|0|3|0|82	1
cca-miR6108f	Ccrd_v2_11198_g07-mRNA-1	04:00:00	-1.0	1	21	949	969	UAUGGUGAGAAGGGUAAGAAG	GUUCUGUCCCUUUUCGCCAUU	Cleavage	transcript Name:"Similar to At5g67200 Probable inactive receptor kinase At5g67200 (Arabidopsis thaliana)" offset:0 AED:0.01 eAED:0.01 QI:0|1|1|1|1|1|2|0|697	1
cca-miR6108f	Ccrd_v2_23708_g17-mRNA-1	04:00:00	-1.0	1	21	4795	4815	UAUGGUGAGAAGGGUAAGAAG	GGUCAUAUCUUUCUUAUCGUG	Cleavage	transcript Name:"Protein of unknown function" offset:0 AED:0.19 eAED:0.20 QI:0|0.46|0.43|0.95|0.81|0.81|44|0|2938	2
cca-miR6108f	Ccrd_v2_16142_g11-mRNA-1	04:00:00	-1.0	1	21	3025	3045	UAUGGUGAGAAGGGUAAGAAG	AAUCUUCACUUUCUUGUCAUA	Cleavage	transcript Name:"Similar to UGT73E1 UDP-glycosyltransferase 73E1 (Stevia rebaudiana)" offset:0 AED:0.16 eAED:0.16 QI:0|1|1|1|0.33|0.25|4|0|1498	1
cca-miR6108g	Ccrd_v2_09162_g05-mRNA-1	04:00:00	-1.0	1	21	662	682	UGAGAAGCGUAAGAAGGGAUC	AUGCAUUUCUUAUGCUUUUUA	Cleavage	transcript Name:"Similar to At4g31480 Coatomer subunit beta-1 (Arabidopsis thaliana)" offset:0 AED:0.02 eAED:0.02 QI:0|1|1|1|0.5|0.6|5|0|981	1
cca-miR6109	Ccrd_v2_10623_g06-mRNA-1	04:00:00	-1.0	1	24	3414	3437	AUGGACGUGUUAUUCAUCAUGAAU	GUGUUUGAUGAAUGAUACGUUAAA	Cleavage	transcript Name:"Similar to At1g54610 Probable serine/threonine-protein kinase At1g54610 (Arabidopsis thaliana)" offset:0 AED:0.04 eAED:0.04 QI:0|1|1|1|0.87|0.76|17|0|3855	1
cca-miR6110-3p	Ccrd_v2_25763_scaffold_1499-mRNA-1	04:00:00	-1.0	1	24	943	966	AUCCACGUCAUCAAAUGUUACAAG	UGCCUAGGAUGUGGUGAUGUGGGU	Cleavage	transcript Name:"Protein of unknown function" offset:0 AED:0.36 eAED:0.46 QI:0|0|0|0.83|0.72|0.75|12|0|687	4
cca-miR6110-3p	Ccrd_v2_25500_scaffold_1013-mRNA-1	04:00:00	-1.0	1	24	3724	3747	AUCCACGUCAUCAAAUGUUACAAG	CGUAGAGCAUCUGGUGAUGAGGAU	Cleavage	transcript Name:"Similar to DCL3A Endoribonuclease Dicer homolog 3a (Oryza sativa subsp. japonica)" offset:0 AED:0.05 eAED:0.05 QI:0|0.91|0.92|1|0.83|0.84|25|0|1448	1
cca-miR6110-5p	Ccrd_v2_21800_g15-mRNA-1	04:00:00	-1.0	1	24	661	684	AUCUUGUAACAUUUGAUGAUGUGG	GGUUUCUGCCAAAUGUUACAAGAU	Cleavage	transcript Name:"Similar to At2g26790 Pentatricopeptide repeat-containing protein At2g26790, mitochondrial (Arabidopsis thaliana)" offset:3201 AED:0.09 eAED:0.13 QI:3201|0.25|0.11|0.94|0.12|0.11|17|0|2871	2
cca-miR6117	Ccrd_v2_05022_g02-mRNA-1	04:00:00	-1.0	1	24	8513	8536	GGUUAGGUUGAUCGGGUUGAAGAC	ACAAUCAAGCUGAUCAAUCUGAUG	Cleavage	transcript Name:"Similar to UPL1 E3 ubiquitin-protein ligase UPL1 (Arabidopsis thaliana)" offset:0 AED:0.03 eAED:0.03 QI:0|0.82|0.94|1|0.82|0.83|18|0|4749	1
cca-miR6118-5p	Ccrd_v2_11839_g08-mRNA-1	04:00:00	-1.0	1	22	916	937	UGGAAUUGGGUGCUUCGGAAGA	GGAUCCGGGGAGCCCAAUUUCG	Cleavage	transcript Name:"Similar to At5g23430 Katanin p80 WD40 repeat-containing subunit B1 homolog (Arabidopsis thaliana)" offset:0 AED:0.12 eAED:0.12 QI:0|0.71|0.5|0.87|1|1|8|0|380	1
cca-miR156a	Ccrd_v2_21800_g15-mRNA-1	04:05:00	-1.0	1	20	267	286	UGACAGAAGAGAGUGAGCAC	UUGGCUAUUCUUUUCUGUUG	Cleavage	transcript Name:"Similar to At2g26790 Pentatricopeptide repeat-containing protein At2g26790, mitochondrial (Arabidopsis thaliana)" offset:3201 AED:0.09 eAED:0.13 QI:3201|0.25|0.11|0.94|0.12|0.11|17|0|2871	1
cca-miR156b	Ccrd_v2_21800_g15-mRNA-1	04:05:00	-1.0	1	21	266	286	UGACAGAAGAGAGUGAGCAUA	UUUGGCUAUUCUUUUCUGUUG	Cleavage	transcript Name:"Similar to At2g26790 Pentatricopeptide repeat-containing protein At2g26790, mitochondrial (Arabidopsis thaliana)" offset:3201 AED:0.09 eAED:0.13 QI:3201|0.25|0.11|0.94|0.12|0.11|17|0|2871	1
cca-miR156c	Ccrd_v2_16223_g11-mRNA-1	04:05:00	-1.0	1	21	2461	2481	UUGACAGAAGAUAGAGAGCAC	UUGCUCUCUGUUUUGUGUAAG	Cleavage	transcript Name:"Similar to At4g01400 Pentatricopeptide repeat-containing protein At4g01400, mitochondrial (Arabidopsis thaliana)" offset:0 AED:0.05 eAED:0.05 QI:0|0.5|0.2|0.8|0|0.2|5|0|1162	1
cca-miR156c	Ccrd_v2_19424_g13-mRNA-1	04:05:00	-1.0	1	21	31	51	UUGACAGAAGAUAGAGAGCAC	UUACUCUCUGUCCUCUGUUAC	Cleavage	transcript Name:"Similar to CAT1 Cationic amino acid transporter 1 (Arabidopsis thaliana)" offset:0 AED:0.11 eAED:0.12 QI:0|0|0|0.5|1|1|2|0|492	1
cca-miR156c	Ccrd_v2_01112_g01-mRNA-1	04:05:00	-1.0	1	21	411	431	UUGACAGAAGAUAGAGAGCAC	GGGUUGUUUGUUUGCUGUCAA	Cleavage	transcript Name:"Similar to D6PKL2 Serine/threonine-protein kinase D6PKL2 (Arabidopsis thaliana)" offset:0 AED:0.02 eAED:0.02 QI:0|1|1|1|1|1|2|0|509	1
cca-miR160a	Ccrd_v2_13680_g09-mRNA-1	04:05:00	-1.0	1	21	1351	1371	UGCCUGGCUCCCUGGAUGCCA	GUGCAUCAAGGGAGUGAAGCA	Cleavage	transcript Name:"Similar to MED33A Mediator of RNA polymerase II transcription subunit 33A (Arabidopsis thaliana)" offset:0 AED:0.06 eAED:0.06 QI:0|1|0.91|1|0.72|0.66|12|0|1396	1
cca-miR164	Ccrd_v2_19056_g13-mRNA-1	04:05:00	-1.0	1	21	258	278	UGGAGAAGCAGGGUACGUGCA	GCUAUGUCUCCUGUUUCUUCU	Cleavage	transcript Name:"Similar to HSP90 Endoplasmin homolog (Catharanthus roseus)" offset:0 AED:0.08 eAED:0.08 QI:0|0.93|0.93|1|0.93|0.93|16|0|889	1
cca-miR164	Ccrd_v2_16895_g11-mRNA-1	04:05:00	-1.0	1	21	1084	1104	UGGAGAAGCAGGGUACGUGCA	AUUGCAUAUUUUGUUUUUCCA	Cleavage	transcript Name:"Similar to UPF1 Regulator of nonsense transcripts 1 homolog (Arabidopsis thaliana)" offset:0 AED:0.13 eAED:0.15 QI:0|0|0|0.81|0.78|0.78|33|0|1381	1
cca-miR167	Ccrd_v2_22872_g16-mRNA-1	04:05:00	-1.0	1	22	264	285	UGAAGCUGCCAGCAUGAUCUGG	UCGGAUUACGAUGGCAGCUUUC	Cleavage	transcript Name:"Similar to EDR2 Protein ENHANCED DISEASE RESISTANCE 2 (Arabidopsis thaliana)" offset:0 AED:0.15 eAED:0.15 QI:0|1|1|1|1|1|22|0|712	1
cca-miR167	Ccrd_v2_10262_g06-mRNA-1	04:05:00	-1.0	1	22	1957	1978	UGAAGCUGCCAGCAUGAUCUGG	CAUGCUCAUGCUGGUGGCUUGC	Cleavage	transcript Name:"Similar to ATX1 Histone-lysine N-methyltransferase ATX1 (Arabidopsis thaliana)" offset:0 AED:0.06 eAED:0.06 QI:0|1|1|1|0.63|0.7|20|0|1490	1
cca-miR169a	Ccrd_v2_17341_g12-mRNA-1	04:05:00	-1.0	1	21	1286	1306	UAGCCAAGGAUGACUUGCCUU	CAGGUAUGUCAUCAUUGGUUU	Cleavage	transcript Name:"Similar to POPTRDRAFT_831870 Biotin carboxylase 1, chloroplastic (Populus trichocarpa)" offset:0 AED:0.05 eAED:0.05 QI:0|1|1|1|0.71|0.8|15|0|548	1
cca-miR171	Ccrd_v2_09560_g05-mRNA-1	04:05:00	-1.0	1	21	15	34	UGAUUGAGCCGCACCAAUAUC	UGUAUUU-UGCAGCUCAAUCA	Translation	transcript Name:"Similar to ABA2 Zeaxanthin epoxidase, chloroplastic (Nicotiana plumbaginifolia)" offset:0 AED:0.11 eAED:0.11 QI:0|0.83|0.69|1|0.91|0.84|13|0|592	1
cca-miR172	Ccrd_v2_16229_g11-mRNA-1	04:05:00	-1.0	1	21	784	803	AGAAUCUUGAUGAUGCUGCAU	GGGCUGCGU-AUCAAGAUUCU	Cleavage	transcript Name:"Similar to NEDP1 NEDD8-specific protease 1 (Arabidopsis thaliana)" offset:0 AED:0.00 eAED:0.00 QI:0|1|1|1|0|0.66|3|0|277	1
cca-miR172	Ccrd_v2_21800_g15-mRNA-1	04:05:00	-1.0	1	21	2793	2814	AGAAUCUUGAUGAU-GCUGCAU	GAGCAGCCAUCAUCGAGAUGUU	Cleavage	transcript Name:"Similar to At2g26790 Pentatricopeptide repeat-containing protein At2g26790, mitochondrial (Arabidopsis thaliana)" offset:3201 AED:0.09 eAED:0.13 QI:3201|0.25|0.11|0.94|0.12|0.11|17|0|2871	1
cca-miR319	Ccrd_v2_19729_g13-mRNA-1	04:05:00	-1.0	1	21	199	219	UUGGACUGAAGGGAGCUCCCU	UAGGAAUUCCUUUCAGUCAAU	Cleavage	transcript Name:"Similar to ndhF NAD(P)H-quinone oxidoreductase subunit 5, chloroplastic (Carthamus tinctorius)" offset:2 AED:0.32 eAED:0.33 QI:2|1|0.33|1|0|0|3|1|119	1
cca-miR390	Ccrd_v2_05022_g02-mRNA-1	04:05:00	-1.0	1	21	70	90	AAGCUCAGGAGGGAUAGCGUC	AUCUCCGUCUCUCCUGAUCUU	Cleavage	transcript Name:"Similar to UPL1 E3 ubiquitin-protein ligase UPL1 (Arabidopsis thaliana)" offset:0 AED:0.03 eAED:0.03 QI:0|0.82|0.94|1|0.82|0.83|18|0|4749	1
cca-miR393	Ccrd_v2_21602_g15-mRNA-1	04:05:00	-1.0	1	22	642	663	UCCAAAGGAAUCGCAUUGAUCC	UCAUCAAUAUGAUCCUUUUGGU	Cleavage	transcript Name:"Similar to APO1 APO protein 1, chloroplastic (Arabidopsis thaliana)" offset:0 AED:0.03 eAED:0.03 QI:0|0.66|0.5|1|0.66|0.75|4|0|470	1
cca-miR393	Ccrd_v2_21601_g15-mRNA-1	04:05:00	-1.0	1	22	1539	1560	UCCAAAGGAAUCGCAUUGAUCC	UCAUCAAUAUGAUCCUUUUGGU	Cleavage	transcript Name:"Similar to APO1 APO protein 1, chloroplastic (Arabidopsis thaliana)" offset:0 AED:0.14 eAED:0.14 QI:0|0.75|0.77|1|0.25|0.33|9|0|906	1
cca-miR393	Ccrd_v2_25964_scaffold_1820-mRNA-1	04:05:00	-1.0	1	22	345	365	UCCAAAGGAAUCGCAUUGAUCC	UGAUGCAU-CGAUUCUUUUGGA	Cleavage	transcript Name:"Similar to PER7 Peroxidase 7 (Arabidopsis thaliana)" offset:0 AED:0.07 eAED:0.07 QI:0|0.5|0.33|1|1|1|3|0|364	1
cca-miR394	Ccrd_v2_08962_g05-mRNA-1	04:05:00	-1.0	1	20	329	348	UUGGCAUUCUGUCCACCUCC	UGGGGUUGACAGUGUGUCGA	Cleavage	transcript Name:"Similar to MAN6 Mannan endo-1,4-beta-mannosidase 6 (Arabidopsis thaliana)" offset:0 AED:0.09 eAED:0.09 QI:0|0.6|0.83|1|1|1|6|0|456	1
cca-miR394	Ccrd_v2_12361_g08-mRNA-1	04:05:00	-1.0	1	20	3102	3121	UUGGCAUUCUGUCCACCUCC	UGUGAUGGCUAGAAUGCUAA	Cleavage	transcript Name:"Protein of unknown function" offset:0 AED:0.07 eAED:0.07 QI:0|0.90|0.91|1|1|1|12|0|1141	1
cca-miR395a	Ccrd_v2_23077_g16-mRNA-1	04:05:00	-1.0	1	21	2040	2060	UUGAAGUGUUUGGGGGGACUC	UAUUUUCGCCAAGCACUUCAC	Cleavage	transcript Name:"Protein of unknown function" offset:0 AED:0.26 eAED:0.28 QI:0|0|0|0.4|0.57|0.6|15|0|879	1
cca-miR395a	Ccrd_v2_01479_g01-mRNA-1	04:05:00	-1.0	1	21	1934	1954	UUGAAGUGUUUGGGGGGACUC	ACCACCCACCGAACGUUUCAA	Cleavage	transcript Name:"Similar to RAC6 Rac-like GTP-binding protein 6 (Oryza sativa subsp. japonica)" offset:0 AED:0.11 eAED:0.11 QI:0|0.90|0.83|0.91|0.81|0.83|12|0|825	1
cca-miR395a	Ccrd_v2_21800_g15-mRNA-1	04:05:00	-1.0	1	21	813	833	UUGAAGUGUUUGGGGGGACUC	GUUUCCAUCCAAAUAUUUCAC	Cleavage	transcript Name:"Similar to At2g26790 Pentatricopeptide repeat-containing protein At2g26790, mitochondrial (Arabidopsis thaliana)" offset:3201 AED:0.09 eAED:0.13 QI:3201|0.25|0.11|0.94|0.12|0.11|17|0|2871	1
cca-miR395a	Ccrd_v2_04236_g02-mRNA-1	04:05:00	-1.0	1	21	1104	1124	UUGAAGUGUUUGGGGGGACUC	UGGCUACUCCAAGCAUUUCAG	Cleavage	transcript Name:"Similar to FRS5 Protein FAR1-RELATED SEQUENCE 5 (Arabidopsis thaliana)" offset:215 AED:0.08 eAED:0.13 QI:215|0.2|0.27|0.90|0.1|0.18|11|0|856	1
cca-miR395b	Ccrd_v2_12311_g08-mRNA-1	04:05:00	-1.0	1	21	1127	1147	CUGAAGUGUUUGGAGGAACUC	GUAGUUCUCUAAAUGUUUCAG	Cleavage	transcript Name:"Similar to TSO1 CRC domain-containing protein TSO1 (Arabidopsis thaliana)" offset:0 AED:0.03 eAED:0.03 QI:0|1|1|1|1|1|9|0|779	1
cca-miR395b	Ccrd_v2_02318_g01-mRNA-1	04:05:00	-1.0	1	21	185	205	CUGAAGUGUUUGGAGGAACUC	ACAUUUCGUCAAACACUUCGU	Cleavage	transcript Name:"Similar to Os03g0328900 Zinc finger CCCH domain-containing protein 22 (Oryza sativa subsp. japonica)" offset:0 AED:0.05 eAED:0.05 QI:0|1|1|1|1|1|8|0|715	1
cca-miR395c	Ccrd_v2_12311_g08-mRNA-1	04:05:00	-1.0	1	21	1127	1147	CUGAAGUGUUUGGAGGAACUC	GUAGUUCUCUAAAUGUUUCAG	Cleavage	transcript Name:"Similar to TSO1 CRC domain-containing protein TSO1 (Arabidopsis thaliana)" offset:0 AED:0.03 eAED:0.03 QI:0|1|1|1|1|1|9|0|779	1
cca-miR395c	Ccrd_v2_02318_g01-mRNA-1	04:05:00	-1.0	1	21	185	205	CUGAAGUGUUUGGAGGAACUC	ACAUUUCGUCAAACACUUCGU	Cleavage	transcript Name:"Similar to Os03g0328900 Zinc finger CCCH domain-containing protein 22 (Oryza sativa subsp. japonica)" offset:0 AED:0.05 eAED:0.05 QI:0|1|1|1|1|1|8|0|715	1
cca-miR396a-5p	Ccrd_v2_04495_g02-mRNA-1	04:05:00	-1.0	1	21	1957	1977	UUCCACAGCUUUCUUGAACUU	AGUAGCAAGAAAGCUGUGGGU	Cleavage	transcript Name:"Similar to At4g38065 Uncharacterized protein At4g38065 (Arabidopsis thaliana)" offset:0 AED:0.00 eAED:0.01 QI:0|-1|0|1|-1|1|1|0|739	2
cca-miR396a-5p	Ccrd_v2_06130_g03-mRNA-1	04:05:00	-1.0	1	21	807	827	UUCCACAGCUUUCUUGAACUU	AGUAGUAAGGAGGCUGUGGAA	Cleavage	transcript Name:"Protein of unknown function" offset:0 AED:0.43 eAED:0.51 QI:0|0|0|0.75|0|0.37|8|0|338	1
cca-miR396a-5p	Ccrd_v2_20691_g14-mRNA-1	04:05:00	-1.0	1	21	1329	1349	UUCCACAGCUUUCUUGAACUU	GGGUUUAGGAAAGUUGUCAAA	Cleavage	transcript Name:"Similar to FLS2 LRR receptor-like serine/threonine-protein kinase FLS2 (Arabidopsis thaliana)" offset:0 AED:0.05 eAED:0.05 QI:0|0.25|0|0.8|0.25|0.2|5|0|1126	1
cca-miR396a-5p	Ccrd_v2_04752_g02-mRNA-1	04:05:00	-1.0	1	21	932	952	UUCCACAGCUUUCUUGAACUU	AAGAGAAGGAAAGCUGUGGAU	Cleavage	transcript Name:"Similar to IQD1 Protein IQ-DOMAIN 1 (Arabidopsis thaliana)" offset:0 AED:0.11 eAED:0.11 QI:0|0.6|0.5|0.83|1|1|6|0|360	1
cca-miR396a-5p	Ccrd_v2_18349_g12-mRNA-1	04:05:00	-1.0	1	21	769	789	UUCCACAGCUUUCUUGAACUU	GUUUCCAAGGAAGUUUUGGAA	Cleavage	transcript Name:"Similar to At4g39010 Endoglucanase 24 (Arabidopsis thaliana)" offset:0 AED:0.11 eAED:0.11 QI:0|0.66|0.5|1|1|1|4|0|461	1
cca-miR396a-5p	Ccrd_v2_08515_g05-mRNA-1	04:05:00	-1.0	1	21	470	490	UUCCACAGCUUUCUUGAACUU	GUGUUUACGAAAGCAGAGGAA	Cleavage	transcript Name:"Protein of unknown function" offset:0 AED:0.24 eAED:0.24 QI:0|1|0.8|1|0|0.4|5|0|273	2
cca-miR396a-5p	Ccrd_v2_08515_g05-mRNA-1	04:05:00	-1.0	1	21	682	702	UUCCACAGCUUUCUUGAACUU	GUGUUUACGAAAGCAGAGGAA	Cleavage	transcript Name:"Protein of unknown function" offset:0 AED:0.24 eAED:0.24 QI:0|1|0.8|1|0|0.4|5|0|273	2
cca-miR396b	Ccrd_v2_16887_g11-mRNA-1	04:05:00	-1.0	1	21	1275	1295	UCCCACAGCUUUAUUGAACUG	CGUUGCGAUGAAGCAGUGGGA	Cleavage	transcript Name:"Similar to IP5P2 Type I inositol polyphosphate 5-phosphatase 2 (Arabidopsis thaliana)" offset:0 AED:0.08 eAED:0.08 QI:0|0.88|0.9|1|0.88|1|10|0|559	1
cca-miR396b	Ccrd_v2_10623_g06-mRNA-1	04:05:00	-1.0	1	21	109	129	UCCCACAGCUUUAUUGAACUG	UCGUUAAAUGAAGUUGGGGGU	Cleavage	transcript Name:"Similar to At1g54610 Probable serine/threonine-protein kinase At1g54610 (Arabidopsis thaliana)" offset:0 AED:0.04 eAED:0.04 QI:0|1|1|1|0.87|0.76|17|0|3855	1
cca-miR396c	Ccrd_v2_04778_g02-mRNA-1	04:05:00	-1.0	1	21	2571	2591	UUCAAGAAAGCUGUGGGAAAA	AUUUACAACGGUUUUCAUGAA	Cleavage	transcript Name:"Similar to AHK2 Histidine kinase 2 (Arabidopsis thaliana)" offset:0 AED:0.08 eAED:0.09 QI:0|0.63|0.66|1|0.72|0.83|12|0|1180	1
cca-miR396c	Ccrd_v2_09630_g05-mRNA-1	04:05:00	-1.0	1	21	142	162	UUCAAGAAAGCUGUGGGAAAA	GAUCCUCAUGGUGUUCUUGAA	Cleavage	transcript Name:"Similar to NIK1 Protein NSP-INTERACTING KINASE 1 (Arabidopsis thaliana)" offset:0 AED:0.19 eAED:0.19 QI:0|1|1|1|1|1|6|0|420	1
cca-miR399	Ccrd_v2_24312_g17-mRNA-1	04:05:00	-1.0	1	21	127	147	UGCCAAAGGAGAUUUGCCCUG	CAGGUCAUAUUUUCUAUGGCA	Cleavage	transcript Name:"Protein of unknown function" offset:0 AED:0.24 eAED:0.24 QI:0|0|0|0.75|0.33|0.25|4|0|156	1
cca-miR399	Ccrd_v2_22598_g16-mRNA-1	04:05:00	-1.0	1	21	376	398	UGCCAAAGGAGAUUU--GCCCUG	AAGGGCCAGAAUCUCGUUUGGCA	Cleavage	transcript Name:"Similar to 21 kDa protein (Daucus carota)" offset:0 AED:0.04 eAED:0.04 QI:0|0.66|0.75|1|0.33|0|4|0|575	1
cca-miR399	Ccrd_v2_08962_g05-mRNA-1	04:05:00	-1.0	1	21	1164	1184	UGCCAAAGGAGAUUUGCCCUG	AGGUGGAAGUCUUCUAUGGCA	Cleavage	transcript Name:"Similar to MAN6 Mannan endo-1,4-beta-mannosidase 6 (Arabidopsis thaliana)" offset:0 AED:0.09 eAED:0.09 QI:0|0.6|0.83|1|1|1|6|0|456	1
cca-miR408	Ccrd_v2_01761_g01-mRNA-1	04:05:00	-1.0	1	21	653	673	UGCACUGCCUCUUCCCUGGCU	CUGCAGGGGAGUCGCAGUGCA	Translation	transcript Name:"Similar to CALS5 Callose synthase 5 (Arabidopsis thaliana)" offset:0 AED:0.15 eAED:0.15 QI:0|0.76|0.74|1|0.95|0.90|43|0|2019	1
cca-miR408	Ccrd_v2_08343_g05-mRNA-1	04:05:00	-1.0	1	21	1439	1459	UGCACUGCCUCUUCCCUGGCU	UCUAAGCAAGGAGGCAGUGCA	Cleavage	transcript Name:"Similar to LUH Transcriptional corepressor LEUNIG_HOMOLOG (Arabidopsis thaliana)" offset:64 AED:0.14 eAED:0.17 QI:64|0.92|0.85|1|0.76|0.92|14|2|590	1
cca-miR6103-3p	Ccrd_v2_20691_g14-mRNA-1	04:05:00	-1.0	1	21	1867	1887	CAAGAAGUUGUCUUAGGCAUG	GAUCUUUCACACAACUUCUUG	Cleavage	transcript Name:"Similar to FLS2 LRR receptor-like serine/threonine-protein kinase FLS2 (Arabidopsis thaliana)" offset:0 AED:0.05 eAED:0.05 QI:0|0.25|0|0.8|0.25|0.2|5|0|1126	1
cca-miR6103-3p	Ccrd_v2_24200_g17-mRNA-1	04:05:00	-1.0	1	21	376	396	CAAGAAGUUGUCUUAGGCAUG	GGUGGCAAGGACAGCUUGUUG	Cleavage	transcript Name:"Protein of unknown function" offset:0 AED:0.45 eAED:0.64 QI:0|0|0|1|0.66|0.75|4|0|244	1
cca-miR6103-3p	Ccrd_v2_04285_g02-mRNA-1	04:05:00	-1.0	1	21	166	186	CAAGAAGUUGUCUUAGGCAUG	GCUACUAAGGACAACCUCUUG	Cleavage	transcript Name:"Protein of unknown function" offset:0 AED:0.37 eAED:0.45 QI:0|0|0|1|0|0|2|0|203	1
cca-miR6104	Ccrd_v2_10161_g06-mRNA-1	04:05:00	-1.0	1	24	1049	1072	AUACGACAAAUAGAACAAAUAAAC	UGAUAUUUGUUCCAUUUGUUGCAA	Cleavage	transcript Name:"Similar to FRS5 Protein FAR1-RELATED SEQUENCE 5 (Arabidopsis thaliana)" offset:0 AED:0.11 eAED:0.11 QI:0|0|0|0.8|0.75|0.4|5|0|434	1
cca-miR6105a	Ccrd_v2_22416_g15-mRNA-1	04:05:00	-1.0	1	24	393	416	ACGAAAACAUGUUGGUCUCACGUG	UGGAGGAGACGAAUAUGUUUUUUG	Cleavage	transcript Name:"Similar to SYP22 Syntaxin-22 (Arabidopsis thaliana)" offset:0 AED:0.12 eAED:0.12 QI:0|1|1|1|1|1|9|0|346	1
cca-miR6106-5p	Ccrd_v2_16895_g11-mRNA-1	04:05:00	-1.0	1	21	1102	1122	UUGCAAGUAUCCGGAUUUAAA	CCAAAGUUUGGAUGUUUGCAU	Cleavage	transcript Name:"Similar to UPF1 Regulator of nonsense transcripts 1 homolog (Arabidopsis thaliana)" offset:0 AED:0.13 eAED:0.15 QI:0|0|0|0.81|0.78|0.78|33|0|1381	1
cca-miR6106-5p	Ccrd_v2_05756_g03-mRNA-1	04:05:00	-1.0	1	21	255	275	UUGCAAGUAUCCGGAUUUAAA	AACGAAUCCGGGUAUUUGGAG	Cleavage	transcript Name:"Similar to psbB Photosystem II CP47 reaction center protein (Amborella trichopoda)" offset:0 AED:0.03 eAED:0.03 QI:0|0|0|0.5|0|0|2|0|295	1
cca-miR6106-5p	Ccrd_v2_15749_g11-mRNA-1	04:05:00	-1.0	1	21	4431	4451	UUGCAAGUAUCCGGAUUUAAA	UAUUGAUCUGAGUGCUUGCAA	Translation	transcript Name:"Similar to GSO1 LRR receptor-like serine/threonine-protein kinase GSO1 (Arabidopsis thaliana)" offset:0 AED:0.01 eAED:0.01 QI:0|1|1|1|0|0|2|0|1978	1
cca-miR6107	Ccrd_v2_20264_g13-mRNA-1	04:05:00	-1.0	1	24	5685	5708	AAAGGGGACAAUAUCUGGUACGGU	UUGUUGCCGGAUGUUGUACACUUU	Cleavage	transcript Name:"Protein of unknown function" offset:0 AED:0.01 eAED:0.01 QI:0|1|1|1|0.77|0.6|10|0|2021	1
cca-miR6108a	Ccrd_v2_20495_g14-mRNA-1	04:05:00	-1.0	1	21	19	39	UGAGAAGCGUAAGAAGGGAUC	UUUCCCUUUUUACCCUUCUGC	Cleavage	transcript Name:"Similar to At1g28580 GDSL esterase/lipase At1g28580 (Arabidopsis thaliana)" offset:0 AED:0.19 eAED:0.19 QI:0|0.45|0.33|0.83|0.81|0.75|12|0|731	1
cca-miR6108a	Ccrd_v2_08343_g05-mRNA-1	04:05:00	-1.0	1	21	1633	1653	UGAGAAGCGUAAGAAGGGAUC	GUUCCAUUCUUGUGUUUUCCA	Cleavage	transcript Name:"Similar to LUH Transcriptional corepressor LEUNIG_HOMOLOG (Arabidopsis thaliana)" offset:64 AED:0.14 eAED:0.17 QI:64|0.92|0.85|1|0.76|0.92|14|2|590	1
cca-miR6108a	Ccrd_v2_15618_g11-mRNA-1	04:05:00	-1.0	1	21	972	991	UGAGAAGCGUAAGAAGGGAUC	GUUCCCCUCU-ACGCUUCUCG	Translation	transcript Name:"Similar to Os06g0508700 Probable methionine--tRNA ligase (Oryza sativa subsp. japonica)" offset:0 AED:0.11 eAED:0.11 QI:0|1|1|1|0.75|0.82|17|0|806	1
cca-miR6108b	Ccrd_v2_20495_g14-mRNA-1	04:05:00	-1.0	1	21	19	39	UGAGAAGCGUAAGAAGGGAUC	UUUCCCUUUUUACCCUUCUGC	Cleavage	transcript Name:"Similar to At1g28580 GDSL esterase/lipase At1g28580 (Arabidopsis thaliana)" offset:0 AED:0.19 eAED:0.19 QI:0|0.45|0.33|0.83|0.81|0.75|12|0|731	1
cca-miR6108b	Ccrd_v2_08343_g05-mRNA-1	04:05:00	-1.0	1	21	1633	1653	UGAGAAGCGUAAGAAGGGAUC	GUUCCAUUCUUGUGUUUUCCA	Cleavage	transcript Name:"Similar to LUH Transcriptional corepressor LEUNIG_HOMOLOG (Arabidopsis thaliana)" offset:64 AED:0.14 eAED:0.17 QI:64|0.92|0.85|1|0.76|0.92|14|2|590	1
cca-miR6108b	Ccrd_v2_15618_g11-mRNA-1	04:05:00	-1.0	1	21	972	991	UGAGAAGCGUAAGAAGGGAUC	GUUCCCCUCU-ACGCUUCUCG	Translation	transcript Name:"Similar to Os06g0508700 Probable methionine--tRNA ligase (Oryza sativa subsp. japonica)" offset:0 AED:0.11 eAED:0.11 QI:0|1|1|1|0.75|0.82|17|0|806	1
cca-miR6108c	Ccrd_v2_03129_g02-mRNA-1	04:05:00	-1.0	1	23	666	688	AAGCGUAAGAAGAGAUCUGAACC	AAAUCAGAUGUCUCCUUGUGCUG	Translation	transcript Name:"Protein of unknown function" offset:0 AED:0.08 eAED:0.08 QI:0|1|0.83|1|1|0.83|6|0|415	1
cca-miR6108c	Ccrd_v2_22858_g16-mRNA-1	04:05:00	-1.0	1	23	32	53	AAGCGUAAGAAGAGAUCUGAACC	UCUUCUUAU-UCUUCUUGCGCUU	Cleavage	transcript Name:"Similar to LECRK91 L-type lectin-domain containing receptor kinase IX.1 (Arabidopsis thaliana)" offset:105 AED:0.05 eAED:0.05 QI:105|1|1|1|0.4|0.33|6|0|1565	1
cca-miR6108c	Ccrd_v2_06851_g03-mRNA-1	04:05:00	-1.0	1	23	1853	1875	AAGCGUAAGAAGAGAUCUGAACC	CCGCCGGAACUUUUCUUCUGUUU	Cleavage	transcript Name:"Similar to INT4 Inositol transporter 4 (Arabidopsis thaliana)" offset:162 AED:0.09 eAED:0.09 QI:162|0.66|0.7|1|0.55|0.5|10|0|617	1
cca-miR6108e-3p	Ccrd_v2_19643_g13-mRNA-1	04:05:00	-1.0	1	23	247	269	AUCAAGGGUUCAGAUCUCUUCUU	GAGCAGAGAUGUGAGCUCAUGGU	Cleavage	transcript Name:"Similar to JMJ25 Lysine-specific demethylase JMJ25 (Arabidopsis thaliana)" offset:0 AED:0.08 eAED:0.10 QI:0|0.72|0.83|1|0.54|0.58|12|0|852	1
cca-miR6108e-3p	Ccrd_v2_00705_g01-mRNA-1	04:05:00	-1.0	1	23	1684	1706	AUCAAGGGUUCAGAUCUCUUCUU	GAAAAGAGGCUUAAAUUCUUGAU	Translation	transcript Name:"Similar to QH6 (-)-beta-pinene synthase, chloroplastic (Artemisia annua)" offset:0 AED:0.07 eAED:0.07 QI:0|0|0|1|1|1|9|0|788	1
cca-miR6108e-3p	Ccrd_v2_18288_g12-mRNA-1	04:05:00	-1.0	1	23	241	263	AUCAAGGGUUCAGAUCUCUUCUU	GCUGAGAGAUCUCGGACUUUGAU	Translation	transcript Name:"Similar to atpH ATP synthase subunit c, chloroplastic (Ceratophyllum demersum)" offset:0 AED:0.02 eAED:0.02 QI:0|1|1|1|0.25|0.6|5|0|188	1
cca-miR6108f	Ccrd_v2_11537_g07-mRNA-1	04:05:00	-1.0	1	21	170	190	UAUGGUGAGAAGGGUAAGAAG	AUUUUCAUCCUUGUCACUAUG	Cleavage	transcript Name:"Similar to rpoB DNA-directed RNA polymerase subunit beta (Lactuca sativa)" offset:0 AED:0.01 eAED:0.01 QI:0|1|1|1|0.5|0.66|3|0|131	1
cca-miR6108f	Ccrd_v2_20264_g13-mRNA-1	04:05:00	-1.0	1	21	2639	2658	UAUGGUGAGAAGGGUAAGAAG	CUUCUC-UUCUUCUCACUAUA	Cleavage	transcript Name:"Protein of unknown function" offset:0 AED:0.01 eAED:0.01 QI:0|1|1|1|0.77|0.6|10|0|2021	1
cca-miR6108g	Ccrd_v2_20495_g14-mRNA-1	04:05:00	-1.0	1	21	19	39	UGAGAAGCGUAAGAAGGGAUC	UUUCCCUUUUUACCCUUCUGC	Cleavage	transcript Name:"Similar to At1g28580 GDSL esterase/lipase At1g28580 (Arabidopsis thaliana)" offset:0 AED:0.19 eAED:0.19 QI:0|0.45|0.33|0.83|0.81|0.75|12|0|731	1
cca-miR6108g	Ccrd_v2_08343_g05-mRNA-1	04:05:00	-1.0	1	21	1633	1653	UGAGAAGCGUAAGAAGGGAUC	GUUCCAUUCUUGUGUUUUCCA	Cleavage	transcript Name:"Similar to LUH Transcriptional corepressor LEUNIG_HOMOLOG (Arabidopsis thaliana)" offset:64 AED:0.14 eAED:0.17 QI:64|0.92|0.85|1|0.76|0.92|14|2|590	1
cca-miR6108g	Ccrd_v2_15618_g11-mRNA-1	04:05:00	-1.0	1	21	972	991	UGAGAAGCGUAAGAAGGGAUC	GUUCCCCUCU-ACGCUUCUCG	Translation	transcript Name:"Similar to Os06g0508700 Probable methionine--tRNA ligase (Oryza sativa subsp. japonica)" offset:0 AED:0.11 eAED:0.11 QI:0|1|1|1|0.75|0.82|17|0|806	1
cca-miR6110-3p	Ccrd_v2_15270_g10-mRNA-1	04:05:00	-1.0	1	24	40	63	AUCCACGUCAUCAAAUGUUACAAG	AAAGCAAUAUUGGAUGACAUGGAG	Cleavage	transcript Name:"Protein of unknown function" offset:0 AED:0.44 eAED:0.44 QI:0|-1|0|1|-1|1|1|0|82	1
cca-miR6110-3p	Ccrd_v2_07939_g04-mRNA-1	04:05:00	-1.0	1	24	1054	1077	AUCCACGUCAUCAAAUGUUACAAG	AAUAUAAGAUAUGGUGAUUUGGAU	Cleavage	transcript Name:"Protein of unknown function" offset:0 AED:0.02 eAED:0.02 QI:0|1|0.83|1|0.6|0.66|6|0|751	1
cca-miR6110-3p	Ccrd_v2_01439_g01-mRNA-1	04:05:00	-1.0	1	24	2367	2389	AUCCACGUCAUCAAAUGUUACAAG	AUUG-AAGAUUUGAUGAUGGAGAU	Cleavage	transcript Name:"Similar to HSR4 Protein HYPER-SENSITIVITY-RELATED 4 (Arabidopsis thaliana)" offset:65 AED:0.11 eAED:0.13 QI:65|0|0|1|0.33|0.14|7|1|1263	1
cca-miR6110-3p	Ccrd_v2_04752_g02-mRNA-1	04:05:00	-1.0	1	24	265	288	AUCCACGUCAUCAAAUGUUACAAG	AGUUCAAGAAUUGAUGAUGAGGGU	Cleavage	transcript Name:"Similar to IQD1 Protein IQ-DOMAIN 1 (Arabidopsis thaliana)" offset:0 AED:0.11 eAED:0.11 QI:0|0.6|0.5|0.83|1|1|6|0|360	1
cca-miR6110-5p	Ccrd_v2_23251_g16-mRNA-1	04:05:00	-1.0	1	24	698	721	AUCUUGUAACAUUUGAUGAUGUGG	CCGCCCCAUUAAAUGUUACACAAU	Cleavage	transcript Name:"Protein of unknown function" offset:0 AED:0.01 eAED:0.01 QI:0|1|1|1|1|1|3|0|506	1
cca-miR6110-5p	Ccrd_v2_11561_g07-mRNA-1	04:05:00	-1.0	1	24	179	202	AUCUUGUAACAUUUGAUGAUGUGG	CUCUAACCUCAAAUAUUGCGAGAU	Translation	transcript Name:"Similar to HMG1/2-like protein (Ipomoea nil)" offset:0 AED:0.11 eAED:0.11 QI:0|1|1|1|0.66|0.71|7|0|176	1
cca-miR6111-3p	Ccrd_v2_18194_g12-mRNA-1	04:05:00	-1.0	1	22	327	347	CAUGCAUGGUGAUAUAAAUAGC	UUCAUUUGUAUCACCAU-CAUU	Cleavage	transcript Name:"Similar to RPA1C Replication protein A 70 kDa DNA-binding subunit C (Oryza sativa subsp. japonica)" offset:0 AED:0.20 eAED:0.47 QI:0|-1|0|1|-1|1|1|0|161	1
cca-miR6111-3p	Ccrd_v2_15960_g11-mRNA-1	04:05:00	-1.0	1	22	735	756	CAUGCAUGGUGAUAUAAAUAGC	CCAAUCGAUGUCACCAAGUAUG	Cleavage	transcript Name:"Similar to At4g26100 Casein kinase I isoform delta-like (Arabidopsis thaliana)" offset:0 AED:0.18 eAED:0.18 QI:0|0.93|0.93|1|0.73|0.75|16|0|671	1
cca-miR6111-3p	Ccrd_v2_06804_g03-mRNA-1	04:05:00	-1.0	1	22	606	627	CAUGCAUGGUGAUAUAAAUAGC	ACCGUUCAAAUCACCACGUAUG	Cleavage	transcript Name:"Similar to IRX10L Probable beta-1,4-xylosyltransferase IRX10L (Arabidopsis thaliana)" offset:0 AED:0.13 eAED:0.13 QI:0|0.75|0.6|0.8|0.75|0.8|5|0|483	1
cca-miR6111-5p	Ccrd_v2_15455_g10-mRNA-1	04:05:00	-1.0	1	22	436	457	UCUUUAUGUCACGAUGUAUGAC	GUGUUACAUCGCGAUAUUAAGA	Translation	transcript Name:"Similar to At5g59700 Probable receptor-like protein kinase At5g59700 (Arabidopsis thaliana)" offset:0 AED:0.08 eAED:0.08 QI:0|1|1|1|0.5|0.66|3|0|504	1
cca-miR6111-5p	Ccrd_v2_05022_g02-mRNA-1	04:05:00	-1.0	1	22	10789	10810	UCUUUAUGUCACGAUGUAUGAC	GUAACAUAUCAUGAUAUAGAGG	Cleavage	transcript Name:"Similar to UPL1 E3 ubiquitin-protein ligase UPL1 (Arabidopsis thaliana)" offset:0 AED:0.03 eAED:0.03 QI:0|0.82|0.94|1|0.82|0.83|18|0|4749	1
cca-miR6112	Ccrd_v2_21694_g15-mRNA-1	04:05:00	-1.0	1	24	606	629	GAAGUUUCAAGUGUAAAAAAGUGG	UGGUUUUCUUUCACUUGAGAAUUU	Cleavage	transcript Name:"Protein of unknown function" offset:0 AED:0.11 eAED:0.11 QI:0|1|1|1|0.75|0.77|9|0|367	1
cca-miR6113	Ccrd_v2_03351_g02-mRNA-1	04:05:00	-1.0	1	22	610	631	UCUGAAACUCAAGAACACGUUG	GAGCAUUUUCUUGAGUCUCAGC	Cleavage	transcript Name:"Protein of unknown function" offset:0 AED:0.12 eAED:0.12 QI:0|0.91|0.92|1|1|1|13|0|677	1
cca-miR6113	Ccrd_v2_10623_g06-mRNA-1	04:05:00	-1.0	1	22	4593	4614	UCUGAAACUCAAGAACACGUUG	AUCUGUCUUCUUGAUUUUAAGA	Cleavage	transcript Name:"Similar to At1g54610 Probable serine/threonine-protein kinase At1g54610 (Arabidopsis thaliana)" offset:0 AED:0.04 eAED:0.04 QI:0|1|1|1|0.87|0.76|17|0|3855	1
cca-miR6114-3p	Ccrd_v2_26137_scaffold_2175-mRNA-1	04:05:00	-1.0	1	21	8	28	UCACGUCCAUUGUCCCUUUCA	GUAGUGCGACGAUGGAUGUGC	Cleavage	transcript Name:"Similar to At1g04910 Uncharacterized protein At1g04910 (Arabidopsis thaliana)" offset:0 AED:0.10 eAED:0.16 QI:0|0.2|0.16|1|0.6|0.5|6|0|494	1
cca-miR6114-5p	Ccrd_v2_06546_g03-mRNA-1	04:05:00	-1.0	1	21	633	653	UGAAAGGAAUCAUGAACGUGA	GCAGCUUCGUUAUUCUUUUCA	Translation	transcript Name:"Similar to ATPK2 Serine/threonine-protein kinase AtPK2/AtPK19 (Arabidopsis thaliana)" offset:0 AED:0.04 eAED:0.04 QI:0|0.8|0.83|1|0.6|0.83|6|0|474	1
cca-miR6114-5p	Ccrd_v2_24730_g17-mRNA-1	04:05:00	-1.0	1	21	2790	2810	UGAAAGGAAUCAUGAACGUGA	CGAUGUUAAUGAUUCUUAUUG	Cleavage	transcript Name:"Protein of unknown function" offset:0 AED:0.00 eAED:0.00 QI:0|1|1|1|0|0|2|0|1106	1
cca-miR6116-5p	Ccrd_v2_26511_scaffold_3073-mRNA-1	04:05:00	-1.0	1	21	30	50	CAUGCUUGUGAUCAAAUGAUG	CCUCCUUUGGUCACUAGUAUC	Cleavage	transcript Name:"Similar to FLA14 Fasciclin-like arabinogalactan protein 14 (Arabidopsis thaliana)" offset:0 AED:0.05 eAED:0.05 QI:0|1|1|1|0|0.5|2|0|255	1
cca-miR6116-5p	Ccrd_v2_10623_g06-mRNA-1	04:05:00	-1.0	1	21	10457	10477	CAUGCUUGUGAUCAAAUGAUG	ACUUAUCUGAUCAUAAGUGGG	Cleavage	transcript Name:"Similar to At1g54610 Probable serine/threonine-protein kinase At1g54610 (Arabidopsis thaliana)" offset:0 AED:0.04 eAED:0.04 QI:0|1|1|1|0.87|0.76|17|0|3855	1
cca-miR6117	Ccrd_v2_25378_scaffold_853-mRNA-1	04:05:00	-1.0	1	24	2	25	GGUUAGGUUGAUCGGGUUGAAGAC	UGCCUCAUCCCGAUCACAUUAACC	Cleavage	transcript Name:"Similar to At5g47720 Probable acetyl-CoA acetyltransferase, cytosolic 2 (Arabidopsis thaliana)" offset:0 AED:0.08 eAED:0.08 QI:0|1|1|1|1|1|14|0|412	1
cca-miR6117	Ccrd_v2_18316_g12-mRNA-1	04:05:00	-1.0	1	24	249	272	GGUUAGGUUGAUCGGGUUGAAGAC	ACGGCUAGCCUGAGCAAUUUAGCC	Translation	transcript Name:"Similar to UBC26 Probable ubiquitin-conjugating enzyme E2 26 (Arabidopsis thaliana)" offset:2 AED:0.19 eAED:0.19 QI:2|1|0.66|1|0|0.33|6|1|318	1
cca-miR6118-5p	Ccrd_v2_15419_g10-mRNA-1	04:05:00	-1.0	1	22	493	514	UGGAAUUGGGUGCUUCGGAAGA	AUUUCUGAGGCUGCCGAUUCCA	Translation	transcript Name:"Protein of unknown function" offset:0 AED:0.02 eAED:0.02 QI:0|1|1|1|1|1|5|0|1008	1
cca-miR6118-5p	Ccrd_v2_14893_g10-mRNA-1	04:05:00	-1.0	1	22	1920	1941	UGGAAUUGGGUGCUUCGGAAGA	AGUUCUCAAGUCUCCGAUUCCA	Translation	transcript Name:"Similar to KIN12B Kinesin-like protein KIN12B (Arabidopsis thaliana)" offset:0 AED:0.08 eAED:0.08 QI:0|1|1|1|1|1|14|0|1233	1
cca-miR6118-5p	Ccrd_v2_15659_g11-mRNA-1	04:05:00	-1.0	1	22	1618	1639	UGGAAUUGGGUGCUUCGGAAGA	GAUCUCGGGGCACCAAAUUCCG	Cleavage	transcript Name:"Protein of unknown function" offset:0 AED:0.03 eAED:0.03 QI:0|1|1|1|0.8|0.83|6|0|836	1
cca-miR6118-5p	Ccrd_v2_15618_g11-mRNA-1	04:05:00	-1.0	1	22	57	78	UGGAAUUGGGUGCUUCGGAAGA	AGCACAGAAGCUUCCAAUUCCG	Translation	transcript Name:"Similar to Os06g0508700 Probable methionine--tRNA ligase (Oryza sativa subsp. japonica)" offset:0 AED:0.11 eAED:0.11 QI:0|1|1|1|0.75|0.82|17|0|806	1
cca-miR156a	Ccrd_v2_07301_g04-mRNA-1	05:00:00	-1.0	1	20	2138	2157	UGACAGAAGAGAGUGAGCAC	ACGCUGAUUCUUUAUUGUCA	Cleavage	transcript Name:"Protein of unknown function" offset:0 AED:0.07 eAED:0.07 QI:0|0.95|0.90|1|1|1|21|828|1635	1
cca-miR156a	Ccrd_v2_27256_scaffold_5497-mRNA-1	05:00:00	-1.0	1	20	42	61	UGACAGAAGAGAGUGAGCAC	CUGCUUCUCCUCUUCUCUCA	Cleavage	transcript Name:"Similar to RPL1 50S ribosomal protein L1, chloroplastic (Arabidopsis thaliana)" offset:0 AED:0.09 eAED:0.09 QI:0|1|1|1|1|1|10|0|428	1
cca-miR156a	Ccrd_v2_22088_g15-mRNA-1	05:00:00	-1.0	1	20	1393	1412	UGACAGAAGAGAGUGAGCAC	AUGAUCAAUCUUUCUUGUCA	Cleavage	transcript Name:"Protein of unknown function" offset:0 AED:0.03 eAED:0.03 QI:0|1|1|1|0|0.5|2|0|847	1
cca-miR156a	Ccrd_v2_14661_g10-mRNA-1	05:00:00	-1.0	1	20	553	572	UGACAGAAGAGAGUGAGCAC	UUGCACACUCUUUUUGAUCA	Cleavage	transcript Name:"Similar to RPPL1 Putative disease resistance RPP13-like protein 1 (Arabidopsis thaliana)" offset:0 AED:0.08 eAED:0.08 QI:0|0|0|0.75|0.33|0.5|4|0|1108	1
cca-miR156a	Ccrd_v2_23708_g17-mRNA-1	05:00:00	-1.0	1	20	7841	7860	UGACAGAAGAGAGUGAGCAC	AUUCUACUUUUUUUCUGUUA	Cleavage	transcript Name:"Protein of unknown function" offset:0 AED:0.19 eAED:0.20 QI:0|0.46|0.43|0.95|0.81|0.81|44|0|2938	1
cca-miR156b	Ccrd_v2_22088_g15-mRNA-1	05:00:00	-1.0	1	21	1392	1412	UGACAGAAGAGAGUGAGCAUA	GAUGAUCAAUCUUUCUUGUCA	Cleavage	transcript Name:"Protein of unknown function" offset:0 AED:0.03 eAED:0.03 QI:0|1|1|1|0|0.5|2|0|847	1
cca-miR156b	Ccrd_v2_23708_g17-mRNA-1	05:00:00	-1.0	1	21	7840	7860	UGACAGAAGAGAGUGAGCAUA	UAUUCUACUUUUUUUCUGUUA	Cleavage	transcript Name:"Protein of unknown function" offset:0 AED:0.19 eAED:0.20 QI:0|0.46|0.43|0.95|0.81|0.81|44|0|2938	1
cca-miR156b	Ccrd_v2_07301_g04-mRNA-1	05:00:00	-1.0	1	21	2137	2157	UGACAGAAGAGAGUGAGCAUA	GACGCUGAUUCUUUAUUGUCA	Cleavage	transcript Name:"Protein of unknown function" offset:0 AED:0.07 eAED:0.07 QI:0|0.95|0.90|1|1|1|21|828|1635	1
cca-miR156b	Ccrd_v2_27256_scaffold_5497-mRNA-1	05:00:00	-1.0	1	21	41	61	UGACAGAAGAGAGUGAGCAUA	ACUGCUUCUCCUCUUCUCUCA	Cleavage	transcript Name:"Similar to RPL1 50S ribosomal protein L1, chloroplastic (Arabidopsis thaliana)" offset:0 AED:0.09 eAED:0.09 QI:0|1|1|1|1|1|10|0|428	1
cca-miR156b	Ccrd_v2_14661_g10-mRNA-1	05:00:00	-1.0	1	21	552	572	UGACAGAAGAGAGUGAGCAUA	AUUGCACACUCUUUUUGAUCA	Cleavage	transcript Name:"Similar to RPPL1 Putative disease resistance RPP13-like protein 1 (Arabidopsis thaliana)" offset:0 AED:0.08 eAED:0.08 QI:0|0|0|0.75|0.33|0.5|4|0|1108	1
cca-miR156b	Ccrd_v2_10468_g06-mRNA-1	05:00:00	-1.0	1	21	388	408	UGACAGAAGAGAGUGAGCAUA	GUUACACAUUUUCUUAUGUUA	Cleavage	transcript Name:"Similar to PPAN Peter Pan-like protein (Arabidopsis thaliana)" offset:0 AED:0.12 eAED:0.12 QI:0|0.85|0.87|1|0.42|0.62|8|0|314	1
cca-miR156c	Ccrd_v2_14564_g10-mRNA-1	05:00:00	-1.0	1	21	56	77	UUGACAGAAGAUAGAGA-GCAC	GUGCCUAUUUAUUUUCUGUCGG	Cleavage	transcript Name:"Similar to ndhE NAD(P)H-quinone oxidoreductase subunit 4L, chloroplastic (Daucus carota)" offset:0 AED:0.23 eAED:0.23 QI:0|1|1|1|0|0|2|0|100	1
cca-miR156c	Ccrd_v2_05022_g02-mRNA-1	05:00:00	-1.0	1	21	10224	10244	UUGACAGAAGAUAGAGAGCAC	UGGUUCUCUAACAUUUGUUAG	Translation	transcript Name:"Similar to UPL1 E3 ubiquitin-protein ligase UPL1 (Arabidopsis thaliana)" offset:0 AED:0.03 eAED:0.03 QI:0|0.82|0.94|1|0.82|0.83|18|0|4749	1
cca-miR156c	Ccrd_v2_08350_g05-mRNA-1	05:00:00	-1.0	1	21	957	977	UUGACAGAAGAUAGAGAGCAC	ACUUUCUAUGUCUUCUGUAGA	Cleavage	transcript Name:"Similar to EAF1A Chromatin modification-related protein EAF1 A (Arabidopsis thaliana)" offset:0 AED:0.10 eAED:0.10 QI:0|0.71|0.63|0.95|1|1|22|0|1816	1
cca-miR156c	Ccrd_v2_10623_g06-mRNA-1	05:00:00	-1.0	1	21	1398	1418	UUGACAGAAGAUAGAGAGCAC	UGGCCCUGUAUCUUUUUUCAC	Cleavage	transcript Name:"Similar to At1g54610 Probable serine/threonine-protein kinase At1g54610 (Arabidopsis thaliana)" offset:0 AED:0.04 eAED:0.04 QI:0|1|1|1|0.87|0.76|17|0|3855	1
cca-miR156c	Ccrd_v2_26416_scaffold_2862-mRNA-1	05:00:00	-1.0	1	21	194	213	UUGACAGAAGAUAGAGAGCAC	AAGCUUUCU-UGUUCUGUCAA	Translation	transcript Name:"Similar to BBX21 B-box zinc finger protein 21 (Arabidopsis thaliana)" offset:0 AED:0.03 eAED:0.03 QI:0|1|1|1|1|1|2|0|311	1
cca-miR156c	Ccrd_v2_02914_g02-mRNA-1	05:00:00	-1.0	1	21	207	227	UUGACAGAAGAUAGAGAGCAC	GCGCCUUCUCUCUCUUGUCAA	Cleavage	transcript Name:"Similar to Os09g0520200 Probable 1-acylglycerol-3-phosphate O-acyltransferase (Oryza sativa subsp. japonica)" offset:0 AED:0.06 eAED:0.06 QI:0|1|0.88|1|0.75|0.77|9|0|416	1
cca-miR160b	Ccrd_v2_11934_g08-mRNA-1	05:00:00	-1.0	1	21	1379	1399	UGCCUGGCUCCCUGUAUGCCA	UAGUGUACAGGAAUCCAGGCC	Translation	transcript Name:"Similar to RDR3 Probable RNA-dependent RNA polymerase 3 (Oryza sativa subsp. japonica)" offset:0 AED:0.17 eAED:0.20 QI:0|0.41|0.23|0.69|0.58|0.53|13|0|698	1
cca-miR160b	Ccrd_v2_05022_g02-mRNA-1	05:00:00	-1.0	1	21	7100	7120	UGCCUGGCUCCCUGUAUGCCA	AAGCAUAUGCGGAGCUGGGAA	Cleavage	transcript Name:"Similar to UPL1 E3 ubiquitin-protein ligase UPL1 (Arabidopsis thaliana)" offset:0 AED:0.03 eAED:0.03 QI:0|0.82|0.94|1|0.82|0.83|18|0|4749	1
cca-miR160b	Ccrd_v2_12550_g08-mRNA-1	05:00:00	-1.0	1	21	626	646	UGCCUGGCUCCCUGUAUGCCA	GUGCAAACGUGGAGCUAUGCA	Cleavage	transcript Name:"Similar to MTK Methylthioribose kinase (Arabidopsis thaliana)" offset:117 AED:0.08 eAED:0.08 QI:117|0.92|0.78|0.92|0.61|0.71|14|0|879	1
cca-miR164	Ccrd_v2_13014_g09-mRNA-1	05:00:00	-1.0	1	21	337	357	UGGAGAAGCAGGGUACGUGCA	UGCAUGAACCCAGCUUCUGUA	Translation	transcript Name:"Similar to SIP2-1 Probable aquaporin SIP2-1 (Arabidopsis thaliana)" offset:0 AED:0.15 eAED:0.15 QI:0|0|0|0.66|1|1|3|0|169	1
cca-miR164	Ccrd_v2_17766_g12-mRNA-1	05:00:00	-1.0	1	21	839	858	UGGAGAAGCAGGGUACGUGCA	UGCG-GUACUCUGUUCCUCCA	Cleavage	transcript Name:"Similar to XTH30 Probable xyloglucan endotransglucosylase/hydrolase protein 30 (Arabidopsis thaliana)" offset:0 AED:0.09 eAED:0.09 QI:0|0.66|0.75|1|1|1|4|0|333	1
cca-miR164	Ccrd_v2_10147_g06-mRNA-1	05:00:00	-1.0	1	21	80	100	UGGAGAAGCAGGGUACGUGCA	GGAGUGCAUCUUGUUUUUCCA	Cleavage	transcript Name:"Similar to PAPP5 Serine/threonine-protein phosphatase 5 (Arabidopsis thaliana)" offset:0 AED:0.14 eAED:0.14 QI:0|0.8|0.90|1|0.6|0.72|11|0|477	1
cca-miR164	Ccrd_v2_06196_g03-mRNA-1	05:00:00	-1.0	1	21	1701	1721	UGGAGAAGCAGGGUACGUGCA	UACUCAUGCUUUGCUUCUCUU	Cleavage	transcript Name:"Similar to RLP12 Receptor-like protein 12 (Arabidopsis thaliana)" offset:1560 AED:0.16 eAED:0.17 QI:1560|0.5|0.42|1|0|0|7|0|1275	1
cca-miR167	Ccrd_v2_03129_g02-mRNA-1	05:00:00	-1.0	1	22	1199	1220	UGAAGCUGCCAGCAUGAUCUGG	CUAGGUUUUGCUGGGGGCUUUG	Cleavage	transcript Name:"Protein of unknown function" offset:0 AED:0.08 eAED:0.08 QI:0|1|0.83|1|1|0.83|6|0|415	1
cca-miR167	Ccrd_v2_02577_g01-mRNA-1	05:00:00	-1.0	1	22	1264	1285	UGAAGCUGCCAGCAUGAUCUGG	CCUGAUGUUGCUGGCAGAGUCA	Cleavage	transcript Name:"Similar to FTSH ATP-dependent zinc metalloprotease FTSH, chloroplastic (Nicotiana tabacum)" offset:0 AED:0.05 eAED:0.05 QI:0|0.75|0.8|1|1|1|5|0|661	1
cca-miR167	Ccrd_v2_21601_g15-mRNA-1	05:00:00	-1.0	1	22	1182	1203	UGAAGCUGCCAGCAUGAUCUGG	GAAGAAAAUUCUGGAAGCUUCA	Cleavage	transcript Name:"Similar to APO1 APO protein 1, chloroplastic (Arabidopsis thaliana)" offset:0 AED:0.14 eAED:0.14 QI:0|0.75|0.77|1|0.25|0.33|9|0|906	1
cca-miR167	Ccrd_v2_05288_g03-mRNA-1	05:00:00	-1.0	1	22	955	976	UGAAGCUGCCAGCAUGAUCUGG	GCUGGUUCUCUUGGUGGCUUCA	Cleavage	transcript Name:"Similar to HMG2 3-hydroxy-3-methylglutaryl-coenzyme A reductase 2 (Gossypium hirsutum)" offset:0 AED:0.13 eAED:0.13 QI:0|1|1|1|0.75|0.8|5|0|459	1
cca-miR167	Ccrd_v2_06734_g03-mRNA-1	05:00:00	-1.0	1	22	1561	1582	UGAAGCUGCCAGCAUGAUCUGG	AUUGAUGGUGAUGGAAGCUUUA	Cleavage	transcript Name:"Similar to ALS SURA Acetolactate synthase 1, chloroplastic (Nicotiana tabacum)" offset:0 AED:0.00 eAED:0.00 QI:0|-1|1|1|-1|1|1|0|656	1
cca-miR168a	Ccrd_v2_27335_scaffold_5839-mRNA-1	05:00:00	-1.0	1	21	606	626	UCGCUUGGUGCAGGUCGGGAA	UUUUCAAUCUCCACCGAGUGA	Translation	transcript Name:"Protein of unknown function" offset:0 AED:0.02 eAED:0.02 QI:0|1|1|1|1|1|4|0|374	1
cca-miR168a	Ccrd_v2_08039_g04-mRNA-1	05:00:00	-1.0	1	21	2890	2910	UCGCUUGGUGCAGGUCGGGAA	UUCCCCACCACCACCAGGUGA	Translation	transcript Name:"Protein of unknown function" offset:0 AED:0.14 eAED:0.14 QI:0|0|0.33|1|0|0.16|6|460|916	1
cca-miR168a	Ccrd_v2_17856_g12-mRNA-1	05:00:00	-1.0	1	21	67	87	UCGCUUGGUGCAGGUCGGGAA	AUUCCGAUUAGUAUUGAGCGA	Cleavage	transcript Name:"Similar to psbC Photosystem II CP43 reaction center protein (Oenothera argillicola)" offset:0 AED:0.13 eAED:0.13 QI:0|1|0.75|1|0|0|4|0|180	1
cca-miR168a	Ccrd_v2_17535_g12-mRNA-1	05:00:00	-1.0	1	21	658	678	UCGCUUGGUGCAGGUCGGGAA	UGGCUGAUCUCUGCCAAGCGG	Translation	transcript Name:"Similar to At5g07610 F-box protein At5g07610 (Arabidopsis thaliana)" offset:0 AED:0.01 eAED:0.01 QI:0|0.5|0.33|1|0|0.33|3|0|363	1
cca-miR168a	Ccrd_v2_07083_g03-mRNA-1	05:00:00	-1.0	1	21	1458	1478	UCGCUUGGUGCAGGUCGGGAA	CGUCCGACCUGCACCCGUCGU	Cleavage	transcript Name:"Similar to SBT1.5 Subtilisin-like protease SBT1.5 (Arabidopsis thaliana)" offset:0 AED:0.01 eAED:0.01 QI:0|-1|1|1|-1|1|1|0|775	1
cca-miR169a	Ccrd_v2_12550_g08-mRNA-1	05:00:00	-1.0	1	21	1388	1408	UAGCCAAGGAUGACUUGCCUU	AAGCCACGCCAUCUUUGGCUU	Cleavage	transcript Name:"Similar to MTK Methylthioribose kinase (Arabidopsis thaliana)" offset:117 AED:0.08 eAED:0.08 QI:117|0.92|0.78|0.92|0.61|0.71|14|0|879	1
cca-miR169a	Ccrd_v2_09422_g05-mRNA-1	05:00:00	-1.0	1	21	233	253	UAGCCAAGGAUGACUUGCCUU	AGGUCAACUCAUCCAAGGCUA	Cleavage	transcript Name:"Protein of unknown function" offset:0 AED:0.00 eAED:0.00 QI:0|1|1|1|0|0|2|0|92	1
cca-miR169a	Ccrd_v2_10332_g06-mRNA-1	05:00:00	-1.0	1	21	450	470	UAGCCAAGGAUGACUUGCCUU	AGGGAAGUUUAUCAUUGGUUA	Cleavage	transcript Name:"Similar to SPPA Serine protease SPPA, chloroplastic (Arabidopsis thaliana)" offset:0 AED:0.12 eAED:0.12 QI:0|0.83|0.88|0.96|0.66|0.68|25|0|1192	1
cca-miR169a	Ccrd_v2_12132_g08-mRNA-1	05:00:00	-1.0	1	21	185	205	UAGCCAAGGAUGACUUGCCUU	ACGUCAAGUCAUUGUUUGCUG	Cleavage	transcript Name:"Similar to RPOT3 DNA-directed RNA polymerase 3, chloroplastic (Nicotiana sylvestris)" offset:0 AED:0.14 eAED:0.14 QI:0|0.76|0.77|0.95|1|1|22|0|973	1
cca-miR169a	Ccrd_v2_22245_g15-mRNA-1	05:00:00	-1.0	1	21	1041	1061	UAGCCAAGGAUGACUUGCCUU	UAGAAAGUUCGUCUUUGGUUA	Cleavage	transcript Name:"Similar to ATL22 RING-H2 finger protein ATL22 (Arabidopsis thaliana)" offset:0 AED:0.03 eAED:0.03 QI:0|1|1|1|0.5|0.66|3|0|435	1
cca-miR169a	Ccrd_v2_26080_scaffold_2080-mRNA-1	05:00:00	-1.0	1	21	2860	2880	UAGCCAAGGAUGACUUGCCUU	UUGGCAAAUUCUUUUUGGUUG	Translation	transcript Name:"Similar to ABCC2 ABC transporter C family member 2 (Arabidopsis thaliana)" offset:0 AED:0.12 eAED:0.12 QI:0|0.95|0.92|1|0.87|0.88|25|0|1602	1
cca-miR169b	Ccrd_v2_18187_g12-mRNA-1	05:00:00	-1.0	1	21	1255	1275	UAGCCAAGGAUGACUUGCUAC	GUACCAGUUCAUAUUUGGUUA	Cleavage	transcript Name:"Similar to ND4 NADH-ubiquinone oxidoreductase chain 4 (Arabidopsis thaliana)" offset:0 AED:0.05 eAED:0.05 QI:0|0.75|0.6|1|0|0|5|0|683	1
cca-miR169b	Ccrd_v2_04334_g02-mRNA-1	05:00:00	-1.0	1	21	328	348	UAGCCAAGGAUGACUUGCUAC	GCAGUGAGUCUUCCUUUGCUC	Translation	transcript Name:"Similar to HISN1B ATP phosphoribosyltransferase 2, chloroplastic (Arabidopsis thaliana)" offset:0 AED:0.29 eAED:0.29 QI:0|0|0|0.75|0.72|0.83|12|0|410	1
cca-miR169b	Ccrd_v2_06959_g03-mRNA-1	05:00:00	-1.0	1	21	814	834	UAGCCAAGGAUGACUUGCUAC	GCAGAAAGUCCUCAUUGGCUU	Translation	transcript Name:"Similar to At1g79820 Probable plastidic glucose transporter 3 (Arabidopsis thaliana)" offset:0 AED:0.15 eAED:0.15 QI:0|1|0.92|1|0.92|0.78|14|0|532	1
cca-miR169b	Ccrd_v2_17341_g12-mRNA-1	05:00:00	-1.0	1	21	1286	1306	UAGCCAAGGAUGACUUGCUAC	CAGGUAUGUCAUCAUUGGUUU	Cleavage	transcript Name:"Similar to POPTRDRAFT_831870 Biotin carboxylase 1, chloroplastic (Populus trichocarpa)" offset:0 AED:0.05 eAED:0.05 QI:0|1|1|1|0.71|0.8|15|0|548	1
cca-miR169b	Ccrd_v2_01236_g01-mRNA-1	05:00:00	-1.0	1	21	1483	1503	UAGCCAAGGAUGACUUGCUAC	CAAGCUGGUCAUCUUUCUCUA	Cleavage	transcript Name:"Similar to YDA Mitogen-activated protein kinase kinase kinase YODA (Arabidopsis thaliana)" offset:0 AED:0.15 eAED:0.15 QI:0|1|1|1|1|1|10|0|614	1
cca-miR171	Ccrd_v2_17318_g12-mRNA-1	05:00:00	-1.0	1	21	1602	1623	UGAUUGAGCCGCACCAAU-AUC	GAUGAGUGGUGUGGGUCAAUCA	Cleavage	transcript Name:"Similar to MED25 Mediator of RNA polymerase II transcription subunit 25 (Arabidopsis thaliana)" offset:0 AED:0.05 eAED:0.05 QI:0|1|1|1|0.92|0.92|14|0|729	1
cca-miR171	Ccrd_v2_03082_g02-mRNA-1	05:00:00	-1.0	1	21	562	582	UGAUUGAGCCGCACCAAUAUC	UGUGUUGCUAUGGAUCAAUCA	Cleavage	transcript Name:"Protein of unknown function" offset:0 AED:0.03 eAED:0.03 QI:0|1|1|1|0.5|0.66|3|0|259	1
cca-miR171	Ccrd_v2_24502_g17-mRNA-1	05:00:00	-1.0	1	21	1921	1941	UGAUUGAGCCGCACCAAUAUC	UCUAUUUCUCCGGCUCCAUCA	Cleavage	transcript Name:"Similar to LRX2 Leucine-rich repeat extensin-like protein 2 (Arabidopsis thaliana)" offset:0 AED:0.00 eAED:0.00 QI:0|-1|1|1|-1|1|1|0|766	1
cca-miR172	Ccrd_v2_23708_g17-mRNA-1	05:00:00	-1.0	1	21	6273	6293	AGAAUCUUGAUGAUGCUGCAU	UUGUGGCAUUGUUGGGAUCCU	Cleavage	transcript Name:"Protein of unknown function" offset:0 AED:0.19 eAED:0.20 QI:0|0.46|0.43|0.95|0.81|0.81|44|0|2938	2
cca-miR172	Ccrd_v2_23708_g17-mRNA-1	05:00:00	-1.0	1	21	8685	8705	AGAAUCUUGAUGAUGCUGCAU	UUGCAUCAUAAUGGGGAUUCU	Cleavage	transcript Name:"Protein of unknown function" offset:0 AED:0.19 eAED:0.20 QI:0|0.46|0.43|0.95|0.81|0.81|44|0|2938	2
cca-miR172	Ccrd_v2_19540_g13-mRNA-1	05:00:00	-1.0	1	21	1316	1336	AGAAUCUUGAUGAUGCUGCAU	UGGCGGUGGUGUUAGGAUUCU	Cleavage	transcript Name:"Similar to DTX49 Protein DETOXIFICATION 49 (Arabidopsis thaliana)" offset:0 AED:0.03 eAED:0.03 QI:0|0|0|0.5|0|0.5|2|0|520	1
cca-miR172	Ccrd_v2_06851_g03-mRNA-1	05:00:00	-1.0	1	21	1275	1295	AGAAUCUUGAUGAUGCUGCAU	CGGCACCAUCAUUAGCAUGCU	Cleavage	transcript Name:"Similar to INT4 Inositol transporter 4 (Arabidopsis thaliana)" offset:162 AED:0.09 eAED:0.09 QI:162|0.66|0.7|1|0.55|0.5|10|0|617	1
cca-miR172	Ccrd_v2_10262_g06-mRNA-1	05:00:00	-1.0	1	21	2972	2992	AGAAUCUUGAUGAUGCUGCAU	CAGCAGCUUCAUCCAGGCUUU	Cleavage	transcript Name:"Similar to ATX1 Histone-lysine N-methyltransferase ATX1 (Arabidopsis thaliana)" offset:0 AED:0.06 eAED:0.06 QI:0|1|1|1|0.63|0.7|20|0|1490	1
cca-miR172	Ccrd_v2_19285_g13-mRNA-1	05:00:00	-1.0	1	21	7978	7998	AGAAUCUUGAUGAUGCUGCAU	CUUUAUCUACAUCAAGAUUCU	Cleavage	transcript Name:"Similar to At4g27290 G-type lectin S-receptor-like serine/threonine-protein kinase At4g27290 (Arabidopsis thaliana)" offset:0 AED:0.16 eAED:0.16 QI:0|0.9|0.87|1|0.73|0.64|31|0|2996	1
cca-miR172	Ccrd_v2_23367_g16-mRNA-1	05:00:00	-1.0	1	21	562	582	AGAAUCUUGAUGAUGCUGCAU	UCGAAGCCUGUUCAAGAUUCU	Translation	transcript Name:"Similar to AAA1 Katanin p60 ATPase-containing subunit A1 (Arabidopsis thaliana)" offset:0 AED:0.10 eAED:0.10 QI:0|0.88|0.9|1|0.88|0.9|10|0|395	1
cca-miR319	Ccrd_v2_05821_g03-mRNA-1	05:00:00	-1.0	1	21	985	1005	UUGGACUGAAGGGAGCUCCCU	GGUUUGAUCCUUUCAGUCCGA	Cleavage	transcript Name:"Similar to CHC2 Clathrin heavy chain 2 (Arabidopsis thaliana)" offset:0 AED:0.09 eAED:0.09 QI:0|0.93|0.93|1|0.8|0.75|16|0|1052	1
cca-miR319	Ccrd_v2_13193_g09-mRNA-1	05:00:00	-1.0	1	21	250	270	UUGGACUGAAGGGAGCUCCCU	UCGGAUUUCCCUUCAAUUGAA	Cleavage	transcript Name:"Similar to SCAR2 Protein SCAR2 (Arabidopsis thaliana)" offset:0 AED:0.06 eAED:0.06 QI:0|0.75|0.8|1|1|1|5|0|1319	1
cca-miR390	Ccrd_v2_10147_g06-mRNA-1	05:00:00	-1.0	1	21	168	188	AAGCUCAGGAGGGAUAGCGUC	CGUCCUAUCUUUCCUGGACUU	Cleavage	transcript Name:"Similar to PAPP5 Serine/threonine-protein phosphatase 5 (Arabidopsis thaliana)" offset:0 AED:0.14 eAED:0.14 QI:0|0.8|0.90|1|0.6|0.72|11|0|477	1
cca-miR390	Ccrd_v2_15455_g10-mRNA-1	05:00:00	-1.0	1	21	1192	1212	AAGCUCAGGAGGGAUAGCGUC	GGUCUUGGUCCUUUUGAGCUU	Cleavage	transcript Name:"Similar to At5g59700 Probable receptor-like protein kinase At5g59700 (Arabidopsis thaliana)" offset:0 AED:0.08 eAED:0.08 QI:0|1|1|1|0.5|0.66|3|0|504	1
cca-miR390	Ccrd_v2_15960_g11-mRNA-1	05:00:00	-1.0	1	21	1141	1161	AAGCUCAGGAGGGAUAGCGUC	AUGGCCACCUCUCCUGAGUUG	Cleavage	transcript Name:"Similar to At4g26100 Casein kinase I isoform delta-like (Arabidopsis thaliana)" offset:0 AED:0.18 eAED:0.18 QI:0|0.93|0.93|1|0.73|0.75|16|0|671	1
cca-miR390	Ccrd_v2_04778_g02-mRNA-1	05:00:00	-1.0	1	21	10	30	AAGCUCAGGAGGGAUAGCGUC	CUUGCUGUUCCUCUUGAAUUC	Cleavage	transcript Name:"Similar to AHK2 Histidine kinase 2 (Arabidopsis thaliana)" offset:0 AED:0.08 eAED:0.09 QI:0|0.63|0.66|1|0.72|0.83|12|0|1180	1
cca-miR390	Ccrd_v2_22858_g16-mRNA-1	05:00:00	-1.0	1	21	1953	1973	AAGCUCAGGAGGGAUAGCGUC	UUCUUUAUUCUUCUUGGUCUU	Cleavage	transcript Name:"Similar to LECRK91 L-type lectin-domain containing receptor kinase IX.1 (Arabidopsis thaliana)" offset:105 AED:0.05 eAED:0.05 QI:105|1|1|1|0.4|0.33|6|0|1565	1
cca-miR390	Ccrd_v2_04017_g02-mRNA-1	05:00:00	-1.0	1	21	2431	2451	AAGCUCAGGAGGGAUAGCGUC	AUUGCUAACACUCUGGAGCUU	Cleavage	transcript Name:"Protein of unknown function" offset:0 AED:0.04 eAED:0.04 QI:0|1|1|1|0.95|0.87|24|0|875	1
cca-miR390	Ccrd_v2_03428_g02-mRNA-1	05:00:00	-1.0	1	21	2188	2208	AAGCUCAGGAGGGAUAGCGUC	UUCCUUGUCCUUUCUGAGUCU	Cleavage	transcript Name:"Similar to LIG4 DNA ligase 4 (Arabidopsis thaliana)" offset:0 AED:0.09 eAED:0.09 QI:0|0.91|0.92|0.96|1|1|25|0|1128	1
cca-miR390	Ccrd_v2_26502_scaffold_3063-mRNA-1	05:00:00	-1.0	1	21	622	642	AAGCUCAGGAGGGAUAGCGUC	ACCGCUUAUCCUAUUGAGUUU	Cleavage	transcript Name:"Similar to psbC Photosystem II CP43 reaction center protein (Trachelium caeruleum)" offset:0 AED:0.04 eAED:0.04 QI:0|0.66|0.5|1|0|0|4|0|306	1
cca-miR393	Ccrd_v2_10623_g06-mRNA-1	05:00:00	-1.0	1	22	10587	10607	UCCAAAGGAAUCGCAUUGAUCC	GGAUCAGU-UGAUUGUUUUGGA	Cleavage	transcript Name:"Similar to At1g54610 Probable serine/threonine-protein kinase At1g54610 (Arabidopsis thaliana)" offset:0 AED:0.04 eAED:0.04 QI:0|1|1|1|0.87|0.76|17|0|3855	1
cca-miR393	Ccrd_v2_08350_g05-mRNA-1	05:00:00	-1.0	1	22	2982	3003	UCCAAAGGAAUCGCAUUGAUCC	UCGUCAAUUUGAUUCCAAUGGG	Cleavage	transcript Name:"Similar to EAF1A Chromatin modification-related protein EAF1 A (Arabidopsis thaliana)" offset:0 AED:0.10 eAED:0.10 QI:0|0.71|0.63|0.95|1|1|22|0|1816	1
cca-miR393	Ccrd_v2_00695_g01-mRNA-1	05:00:00	-1.0	1	22	744	765	UCCAAAGGAAUCGCAUUGAUCC	UUGUGGGUUCGAUUCGUUUGGG	Cleavage	transcript Name:"Similar to MAKR4 Probable membrane-associated kinase regulator 4 (Arabidopsis thaliana)" offset:0 AED:0.23 eAED:0.23 QI:0|0|0|0.5|1|1|2|0|275	1
cca-miR393	Ccrd_v2_00688_g01-mRNA-1	05:00:00	-1.0	1	22	64	84	UCCAAAGGAAUCGCAUUGAUCC	UUUUCUAU-UGAUUCCUAUGGA	Cleavage	transcript Name:"Similar to ycf2-A Protein Ycf2 (Helianthus annuus)" offset:0 AED:0.03 eAED:0.03 QI:0|1|1|1|0|0|3|0|161	1
cca-miR394	Ccrd_v2_03428_g02-mRNA-1	05:00:00	-1.0	1	20	1348	1367	UUGGCAUUCUGUCCACCUCC	CGUGGUGGACAGGUUGCUCA	Cleavage	transcript Name:"Similar to LIG4 DNA ligase 4 (Arabidopsis thaliana)" offset:0 AED:0.09 eAED:0.09 QI:0|0.91|0.92|0.96|1|1|25|0|1128	1
cca-miR395a	Ccrd_v2_06959_g03-mRNA-1	05:00:00	-1.0	1	21	1130	1150	UUGAAGUGUUUGGGGGGACUC	GAGUACCUUCAGAUAUUGCAA	Cleavage	transcript Name:"Similar to At1g79820 Probable plastidic glucose transporter 3 (Arabidopsis thaliana)" offset:0 AED:0.15 eAED:0.15 QI:0|1|0.92|1|0.92|0.78|14|0|532	1
cca-miR395a	Ccrd_v2_02318_g01-mRNA-1	05:00:00	-1.0	1	21	185	205	UUGAAGUGUUUGGGGGGACUC	ACAUUUCGUCAAACACUUCGU	Cleavage	transcript Name:"Similar to Os03g0328900 Zinc finger CCCH domain-containing protein 22 (Oryza sativa subsp. japonica)" offset:0 AED:0.05 eAED:0.05 QI:0|1|1|1|1|1|8|0|715	2
cca-miR395a	Ccrd_v2_19285_g13-mRNA-1	05:00:00	-1.0	1	21	3139	3159	UUGAAGUGUUUGGGGGGACUC	GGGUAUCCACAGAUACUUCGG	Cleavage	transcript Name:"Similar to At4g27290 G-type lectin S-receptor-like serine/threonine-protein kinase At4g27290 (Arabidopsis thaliana)" offset:0 AED:0.16 eAED:0.16 QI:0|0.9|0.87|1|0.73|0.64|31|0|2996	1
cca-miR395a	Ccrd_v2_18939_g13-mRNA-1	05:00:00	-1.0	1	21	712	732	UUGAAGUGUUUGGGGGGACUC	CGGUUCCUUCAUGCUCUUCAA	Translation	transcript Name:"Similar to BOA Transcription factor BOA (Arabidopsis thaliana)" offset:0 AED:0.07 eAED:0.07 QI:0|1|1|1|1|1|5|0|379	1
cca-miR395a	Ccrd_v2_24628_g17-mRNA-1	05:00:00	-1.0	1	21	950	970	UUGAAGUGUUUGGGGGGACUC	UUUUCCCUCUAAAUGUUGCAA	Cleavage	transcript Name:"Protein of unknown function" offset:0 AED:0.04 eAED:0.04 QI:0|0.5|0.66|1|1|1|3|0|457	1
cca-miR395a	Ccrd_v2_00959_g01-mRNA-1	05:00:00	-1.0	1	21	426	446	UUGAAGUGUUUGGGGGGACUC	CGUUCCCCACAAUCAUUUCGA	Cleavage	transcript Name:"Similar to TIC100 Protein TIC 100 (Arabidopsis thaliana)" offset:0 AED:0.08 eAED:0.08 QI:0|1|1|1|0.88|0.8|10|0|598	1
cca-miR395a	Ccrd_v2_13330_g09-mRNA-1	05:00:00	-1.0	1	21	110	130	UUGAAGUGUUUGGGGGGACUC	UCUUCCUAUCAAAUAUUUUGA	Cleavage	transcript Name:"Similar to FAX1 Protein FATTY ACID EXPORT 1, chloroplastic (Arabidopsis thaliana)" offset:0 AED:0.01 eAED:0.01 QI:0|1|1|1|0.6|0.66|6|0|273	1
cca-miR395a	Ccrd_v2_04495_g02-mRNA-1	05:00:00	-1.0	1	21	334	354	UUGAAGUGUUUGGGGGGACUC	UAUUCCGAUCAAGCAUUUCAG	Cleavage	transcript Name:"Similar to At4g38065 Uncharacterized protein At4g38065 (Arabidopsis thaliana)" offset:0 AED:0.00 eAED:0.01 QI:0|-1|0|1|-1|1|1|0|739	1
cca-miR395a	Ccrd_v2_03314_g02-mRNA-1	05:00:00	-1.0	1	21	990	1010	UUGAAGUGUUUGGGGGGACUC	UUGGUUUCUCAAGCUCUUCAA	Cleavage	transcript Name:"Similar to HSP18.5-C 18.5 kDa class I heat shock protein (Glycine max)" offset:0 AED:0.09 eAED:0.09 QI:0|0.9|0.90|1|0.5|0.45|11|0|627	1
cca-miR395a	Ccrd_v2_12361_g08-mRNA-1	05:00:00	-1.0	1	21	2399	2419	UUGAAGUGUUUGGGGGGACUC	AUGCCCACCAAAACGUUUUAA	Cleavage	transcript Name:"Protein of unknown function" offset:0 AED:0.07 eAED:0.07 QI:0|0.90|0.91|1|1|1|12|0|1141	1
cca-miR395b	Ccrd_v2_08099_g04-mRNA-1	05:00:00	-1.0	1	21	1082	1102	CUGAAGUGUUUGGAGGAACUC	GAGAUUCUUUUAACAUUUUAG	Translation	transcript Name:"Protein of unknown function" offset:0 AED:0.10 eAED:0.10 QI:0|0.77|0.8|1|0.33|0.4|10|0|666	1
cca-miR395b	Ccrd_v2_21800_g15-mRNA-1	05:00:00	-1.0	1	21	812	833	CUGAAGUGUUUGGA-GGAACUC	GGUUUCCAUCCAAAUAUUUCAC	Cleavage	transcript Name:"Similar to At2g26790 Pentatricopeptide repeat-containing protein At2g26790, mitochondrial (Arabidopsis thaliana)" offset:3201 AED:0.09 eAED:0.13 QI:3201|0.25|0.11|0.94|0.12|0.11|17|0|2871	1
cca-miR395b	Ccrd_v2_18939_g13-mRNA-1	05:00:00	-1.0	1	21	712	732	CUGAAGUGUUUGGAGGAACUC	CGGUUCCUUCAUGCUCUUCAA	Translation	transcript Name:"Similar to BOA Transcription factor BOA (Arabidopsis thaliana)" offset:0 AED:0.07 eAED:0.07 QI:0|1|1|1|1|1|5|0|379	1
cca-miR395b	Ccrd_v2_16223_g11-mRNA-1	05:00:00	-1.0	1	21	2302	2322	CUGAAGUGUUUGGAGGAACUC	CACCACCUCCAAACAUUUGAG	Cleavage	transcript Name:"Similar to At4g01400 Pentatricopeptide repeat-containing protein At4g01400, mitochondrial (Arabidopsis thaliana)" offset:0 AED:0.05 eAED:0.05 QI:0|0.5|0.2|0.8|0|0.2|5|0|1162	1
cca-miR395b	Ccrd_v2_08343_g05-mRNA-1	05:00:00	-1.0	1	21	519	539	CUGAAGUGUUUGGAGGAACUC	GCAAUUCUCCAAAUAUGUCAG	Cleavage	transcript Name:"Similar to LUH Transcriptional corepressor LEUNIG_HOMOLOG (Arabidopsis thaliana)" offset:64 AED:0.14 eAED:0.17 QI:64|0.92|0.85|1|0.76|0.92|14|2|590	1
cca-miR395b	Ccrd_v2_01095_g01-mRNA-1	05:00:00	-1.0	1	21	4280	4300	CUGAAGUGUUUGGAGGAACUC	CGGUACCUUCAAAUACAGCAG	Cleavage	transcript Name:"Protein of unknown function" offset:0 AED:0.01 eAED:0.01 QI:0|1|1|1|1|1|3|0|1542	1
cca-miR395b	Ccrd_v2_17341_g12-mRNA-1	05:00:00	-1.0	1	21	1257	1277	CUGAAGUGUUUGGAGGAACUC	AGAUGCUUUCAAAAAUUUCAG	Cleavage	transcript Name:"Similar to POPTRDRAFT_831870 Biotin carboxylase 1, chloroplastic (Populus trichocarpa)" offset:0 AED:0.05 eAED:0.05 QI:0|1|1|1|0.71|0.8|15|0|548	1
cca-miR395b	Ccrd_v2_05178_g02-mRNA-1	05:00:00	-1.0	1	21	1006	1026	CUGAAGUGUUUGGAGGAACUC	GUGUUUGUUAGAAUGCUUCAG	Cleavage	transcript Name:"Similar to PCMP-H42 Pentatricopeptide repeat-containing protein At4g13650 (Arabidopsis thaliana)" offset:0 AED:0.11 eAED:0.11 QI:0|1|0.83|1|0.8|0.5|6|0|1327	1
cca-miR395b	Ccrd_v2_09047_g05-mRNA-1	05:00:00	-1.0	1	21	1300	1320	CUGAAGUGUUUGGAGGAACUC	UGGCUACUACAAGCAUUUCGG	Cleavage	transcript Name:"Similar to FRS5 Protein FAR1-RELATED SEQUENCE 5 (Arabidopsis thaliana)" offset:0 AED:0.23 eAED:0.23 QI:0|0.12|0.11|0.88|1|1|9|0|736	1
cca-miR395b	Ccrd_v2_24628_g17-mRNA-1	05:00:00	-1.0	1	21	560	580	CUGAAGUGUUUGGAGGAACUC	GUGUGAUGCCAAAGACUUCAG	Cleavage	transcript Name:"Protein of unknown function" offset:0 AED:0.04 eAED:0.04 QI:0|0.5|0.66|1|1|1|3|0|457	1
cca-miR395c	Ccrd_v2_08099_g04-mRNA-1	05:00:00	-1.0	1	21	1082	1102	CUGAAGUGUUUGGAGGAACUC	GAGAUUCUUUUAACAUUUUAG	Translation	transcript Name:"Protein of unknown function" offset:0 AED:0.10 eAED:0.10 QI:0|0.77|0.8|1|0.33|0.4|10|0|666	1
cca-miR395c	Ccrd_v2_21800_g15-mRNA-1	05:00:00	-1.0	1	21	812	833	CUGAAGUGUUUGGA-GGAACUC	GGUUUCCAUCCAAAUAUUUCAC	Cleavage	transcript Name:"Similar to At2g26790 Pentatricopeptide repeat-containing protein At2g26790, mitochondrial (Arabidopsis thaliana)" offset:3201 AED:0.09 eAED:0.13 QI:3201|0.25|0.11|0.94|0.12|0.11|17|0|2871	1
cca-miR395c	Ccrd_v2_18939_g13-mRNA-1	05:00:00	-1.0	1	21	712	732	CUGAAGUGUUUGGAGGAACUC	CGGUUCCUUCAUGCUCUUCAA	Translation	transcript Name:"Similar to BOA Transcription factor BOA (Arabidopsis thaliana)" offset:0 AED:0.07 eAED:0.07 QI:0|1|1|1|1|1|5|0|379	1
cca-miR395c	Ccrd_v2_16223_g11-mRNA-1	05:00:00	-1.0	1	21	2302	2322	CUGAAGUGUUUGGAGGAACUC	CACCACCUCCAAACAUUUGAG	Cleavage	transcript Name:"Similar to At4g01400 Pentatricopeptide repeat-containing protein At4g01400, mitochondrial (Arabidopsis thaliana)" offset:0 AED:0.05 eAED:0.05 QI:0|0.5|0.2|0.8|0|0.2|5|0|1162	1
cca-miR395c	Ccrd_v2_08343_g05-mRNA-1	05:00:00	-1.0	1	21	519	539	CUGAAGUGUUUGGAGGAACUC	GCAAUUCUCCAAAUAUGUCAG	Cleavage	transcript Name:"Similar to LUH Transcriptional corepressor LEUNIG_HOMOLOG (Arabidopsis thaliana)" offset:64 AED:0.14 eAED:0.17 QI:64|0.92|0.85|1|0.76|0.92|14|2|590	1
cca-miR395c	Ccrd_v2_01095_g01-mRNA-1	05:00:00	-1.0	1	21	4280	4300	CUGAAGUGUUUGGAGGAACUC	CGGUACCUUCAAAUACAGCAG	Cleavage	transcript Name:"Protein of unknown function" offset:0 AED:0.01 eAED:0.01 QI:0|1|1|1|1|1|3|0|1542	1
cca-miR395c	Ccrd_v2_17341_g12-mRNA-1	05:00:00	-1.0	1	21	1257	1277	CUGAAGUGUUUGGAGGAACUC	AGAUGCUUUCAAAAAUUUCAG	Cleavage	transcript Name:"Similar to POPTRDRAFT_831870 Biotin carboxylase 1, chloroplastic (Populus trichocarpa)" offset:0 AED:0.05 eAED:0.05 QI:0|1|1|1|0.71|0.8|15|0|548	1
cca-miR395c	Ccrd_v2_05178_g02-mRNA-1	05:00:00	-1.0	1	21	1006	1026	CUGAAGUGUUUGGAGGAACUC	GUGUUUGUUAGAAUGCUUCAG	Cleavage	transcript Name:"Similar to PCMP-H42 Pentatricopeptide repeat-containing protein At4g13650 (Arabidopsis thaliana)" offset:0 AED:0.11 eAED:0.11 QI:0|1|0.83|1|0.8|0.5|6|0|1327	1
cca-miR395c	Ccrd_v2_09047_g05-mRNA-1	05:00:00	-1.0	1	21	1300	1320	CUGAAGUGUUUGGAGGAACUC	UGGCUACUACAAGCAUUUCGG	Cleavage	transcript Name:"Similar to FRS5 Protein FAR1-RELATED SEQUENCE 5 (Arabidopsis thaliana)" offset:0 AED:0.23 eAED:0.23 QI:0|0.12|0.11|0.88|1|1|9|0|736	1
cca-miR395c	Ccrd_v2_24628_g17-mRNA-1	05:00:00	-1.0	1	21	560	580	CUGAAGUGUUUGGAGGAACUC	GUGUGAUGCCAAAGACUUCAG	Cleavage	transcript Name:"Protein of unknown function" offset:0 AED:0.04 eAED:0.04 QI:0|0.5|0.66|1|1|1|3|0|457	1
cca-miR396a-3p	Ccrd_v2_15781_g11-mRNA-1	05:00:00	-1.0	1	21	97	117	GUUCAAGAAAGCUGUGGGAAA	GUUCUCAAAGCUAUCUGGAGC	Cleavage	transcript Name:"Protein of unknown function" offset:0 AED:0.08 eAED:0.08 QI:0|1|1|1|0.8|0.90|11|0|354	1
cca-miR396a-3p	Ccrd_v2_00959_g01-mRNA-1	05:00:00	-1.0	1	21	1499	1519	GUUCAAGAAAGCUGUGGGAAA	ACCACCGCAACUUUUUUGAGC	Cleavage	transcript Name:"Similar to TIC100 Protein TIC 100 (Arabidopsis thaliana)" offset:0 AED:0.08 eAED:0.08 QI:0|1|1|1|0.88|0.8|10|0|598	1
cca-miR396a-3p	Ccrd_v2_05022_g02-mRNA-1	05:00:00	-1.0	1	21	1144	1164	GUUCAAGAAAGCUGUGGGAAA	ACUUUGGCAGCAUUCUUGAAG	Translation	transcript Name:"Similar to UPL1 E3 ubiquitin-protein ligase UPL1 (Arabidopsis thaliana)" offset:0 AED:0.03 eAED:0.03 QI:0|0.82|0.94|1|0.82|0.83|18|0|4749	1
cca-miR396a-3p	Ccrd_v2_14169_g10-mRNA-1	05:00:00	-1.0	1	21	2483	2503	GUUCAAGAAAGCUGUGGGAAA	ACUUUUGCAGUUUUCCUGAAG	Cleavage	transcript Name:"Similar to At4g10320 Isoleucine--tRNA ligase, cytoplasmic (Arabidopsis thaliana)" offset:0 AED:0.08 eAED:0.08 QI:0|0.95|1|1|0.70|0.8|25|0|1107	1
cca-miR396a-3p	Ccrd_v2_13536_g09-mRNA-1	05:00:00	-1.0	1	21	125	145	GUUCAAGAAAGCUGUGGGAAA	CCUUCUAUAGCUUCCUGGGAC	Cleavage	transcript Name:"Similar to PAT18 Protein S-acyltransferase 18 (Arabidopsis thaliana)" offset:0 AED:0.11 eAED:0.11 QI:0|1|0.88|1|0.75|0.88|9|0|510	1
cca-miR396a-3p	Ccrd_v2_10332_g06-mRNA-1	05:00:00	-1.0	1	21	1582	1602	GUUCAAGAAAGCUGUGGGAAA	UCUCCAACUUUUUUCUUGAAU	Cleavage	transcript Name:"Similar to SPPA Serine protease SPPA, chloroplastic (Arabidopsis thaliana)" offset:0 AED:0.12 eAED:0.12 QI:0|0.83|0.88|0.96|0.66|0.68|25|0|1192	1
cca-miR396a-5p	Ccrd_v2_19285_g13-mRNA-1	05:00:00	-1.0	1	21	3034	3054	UUCCACAGCUUUCUUGAACUU	AAGUUUGGGAAGGAUUUGGAA	Cleavage	transcript Name:"Similar to At4g27290 G-type lectin S-receptor-like serine/threonine-protein kinase At4g27290 (Arabidopsis thaliana)" offset:0 AED:0.16 eAED:0.16 QI:0|0.9|0.87|1|0.73|0.64|31|0|2996	1
cca-miR396a-5p	Ccrd_v2_09162_g05-mRNA-1	05:00:00	-1.0	1	21	154	174	UUCCACAGCUUUCUUGAACUU	GAGAUCAAGGAGGCUCUUGAA	Cleavage	transcript Name:"Similar to At4g31480 Coatomer subunit beta-1 (Arabidopsis thaliana)" offset:0 AED:0.02 eAED:0.02 QI:0|1|1|1|0.5|0.6|5|0|981	1
cca-miR396a-5p	Ccrd_v2_24659_g17-mRNA-1	05:00:00	-1.0	1	21	1021	1041	UUCCACAGCUUUCUUGAACUU	ACUCUCAGGAAAGUGGUGGAG	Cleavage	transcript Name:"Similar to OsI_031067 Probable 6-phosphogluconolactonase 4, chloroplastic (Oryza sativa subsp. indica)" offset:0 AED:0.08 eAED:0.08 QI:0|1|1|1|0.66|0.71|7|0|544	1
cca-miR396a-5p	Ccrd_v2_14515_g10-mRNA-1	05:00:00	-1.0	1	21	1483	1503	UUCCACAGCUUUCUUGAACUU	ACUGUUAGGAAGGCUUUGGAA	Cleavage	transcript Name:"Similar to ELD1 Glycosyltransferase-like KOBITO 1 (Arabidopsis thaliana)" offset:0 AED:0.11 eAED:0.17 QI:0|0.63|0.58|1|0.90|1|12|0|551	1
cca-miR396a-5p	Ccrd_v2_15596_g11-mRNA-1	05:00:00	-1.0	1	21	803	822	UUCCACAGCUUUCUUGAACUU	CAGUUCA-GAAAGCUGAAGAA	Cleavage	transcript Name:"Similar to At1g18480 Uncharacterized protein At1g18480 (Arabidopsis thaliana)" offset:153 AED:0.02 eAED:0.02 QI:153|1|1|1|0.54|0.5|12|0|824	1
cca-miR396a-5p	Ccrd_v2_08343_g05-mRNA-1	05:00:00	-1.0	1	21	1690	1710	UUCCACAGCUUUCUUGAACUU	UCGAUCGUUGGAGCUGUGGAA	Cleavage	transcript Name:"Similar to LUH Transcriptional corepressor LEUNIG_HOMOLOG (Arabidopsis thaliana)" offset:64 AED:0.14 eAED:0.17 QI:64|0.92|0.85|1|0.76|0.92|14|2|590	1
cca-miR396a-5p	Ccrd_v2_03639_g02-mRNA-1	05:00:00	-1.0	1	21	1864	1884	UUCCACAGCUUUCUUGAACUU	UGGUUCUUGAAGUUUGUGGAG	Cleavage	transcript Name:"Protein of unknown function" offset:0 AED:0.01 eAED:0.01 QI:0|1|1|1|1|1|5|0|705	1
cca-miR396a-5p	Ccrd_v2_03428_g02-mRNA-1	05:00:00	-1.0	1	21	1039	1059	UUCCACAGCUUUCUUGAACUU	CUGCUAAAGAAGGUUGUGAAG	Cleavage	transcript Name:"Similar to LIG4 DNA ligase 4 (Arabidopsis thaliana)" offset:0 AED:0.09 eAED:0.09 QI:0|0.91|0.92|0.96|1|1|25|0|1128	1
cca-miR396b	Ccrd_v2_22902_g16-mRNA-1	05:00:00	-1.0	1	21	1711	1733	UCCCACAGCUUUAUU--GAACUG	GAGUUUCAAAUAAAGUUUUGGGA	Cleavage	transcript Name:"Similar to TPL Protein TOPLESS (Arabidopsis thaliana)" offset:0 AED:0.12 eAED:0.12 QI:0|0.96|0.96|0.96|0.82|0.89|29|0|1274	1
cca-miR396b	Ccrd_v2_10633_g06-mRNA-1	05:00:00	-1.0	1	21	346	366	UCCCACAGCUUUAUUGAACUG	GAUUUCAAUCAAGGUGUGGGU	Cleavage	transcript Name:"Similar to MORC7 Protein MICRORCHIDIA 7 (Arabidopsis thaliana)" offset:0 AED:0.14 eAED:0.14 QI:0|0.88|0.84|1|0.88|0.94|19|0|730	1
cca-miR396b	Ccrd_v2_08343_g05-mRNA-1	05:00:00	-1.0	1	21	1690	1710	UCCCACAGCUUUAUUGAACUG	UCGAUCGUUGGAGCUGUGGAA	Cleavage	transcript Name:"Similar to LUH Transcriptional corepressor LEUNIG_HOMOLOG (Arabidopsis thaliana)" offset:64 AED:0.14 eAED:0.17 QI:64|0.92|0.85|1|0.76|0.92|14|2|590	1
cca-miR396b	Ccrd_v2_18790_g13-mRNA-1	05:00:00	-1.0	1	21	412	432	UCCCACAGCUUUAUUGAACUG	UUGUUUGAUAGUUUUGUGGGA	Translation	transcript Name:"Similar to PCMP-E66 Putative pentatricopeptide repeat-containing protein At1g69350, mitochondrial (Arabidopsis thaliana)" offset:0 AED:0.07 eAED:0.07 QI:0|0.95|0.90|1|0.76|0.63|22|0|2080	1
cca-miR396b	Ccrd_v2_14821_g10-mRNA-1	05:00:00	-1.0	1	21	821	842	UCCCACAGCUUUAUU-GAACUG	GUGUUCGAAUAAAGUCGUGGGC	Cleavage	transcript Name:"Similar to Polygalacturonase (Prunus persica)" offset:0 AED:0.11 eAED:0.11 QI:0|1|1|1|1|1|4|0|392	1
cca-miR396b	Ccrd_v2_01128_g01-mRNA-1	05:00:00	-1.0	1	21	1429	1449	UCCCACAGCUUUAUUGAACUG	GGGUUUUAUGAAGCCAUGGGA	Cleavage	transcript Name:"Similar to CUL3A Cullin-3A (Arabidopsis thaliana)" offset:0 AED:0.00 eAED:0.00 QI:0|1|1|1|1|0.5|2|0|733	1
cca-miR396b	Ccrd_v2_07083_g03-mRNA-1	05:00:00	-1.0	1	21	2253	2273	UCCCACAGCUUUAUUGAACUG	UGGGUGGAUAGAGUGGUGGGA	Cleavage	transcript Name:"Similar to SBT1.5 Subtilisin-like protease SBT1.5 (Arabidopsis thaliana)" offset:0 AED:0.01 eAED:0.01 QI:0|-1|1|1|-1|1|1|0|775	1
cca-miR396c	Ccrd_v2_05022_g02-mRNA-1	05:00:00	-1.0	1	21	1143	1163	UUCAAGAAAGCUGUGGGAAAA	AACUUUGGCAGCAUUCUUGAA	Cleavage	transcript Name:"Similar to UPL1 E3 ubiquitin-protein ligase UPL1 (Arabidopsis thaliana)" offset:0 AED:0.03 eAED:0.03 QI:0|0.82|0.94|1|0.82|0.83|18|0|4749	1
cca-miR396c	Ccrd_v2_14169_g10-mRNA-1	05:00:00	-1.0	1	21	2482	2502	UUCAAGAAAGCUGUGGGAAAA	CACUUUUGCAGUUUUCCUGAA	Cleavage	transcript Name:"Similar to At4g10320 Isoleucine--tRNA ligase, cytoplasmic (Arabidopsis thaliana)" offset:0 AED:0.08 eAED:0.08 QI:0|0.95|1|1|0.70|0.8|25|0|1107	1
cca-miR396c	Ccrd_v2_03089_g02-mRNA-1	05:00:00	-1.0	1	21	1017	1037	UUCAAGAAAGCUGUGGGAAAA	GCUUCCACCAGAGUUCUUGAA	Translation	transcript Name:"Similar to UGT85A24 7-deoxyloganetin glucosyltransferase (Gardenia jasminoides)" offset:0 AED:0.04 eAED:0.04 QI:0|1|1|1|1|1|2|0|480	1
cca-miR398	Ccrd_v2_15618_g11-mRNA-1	05:00:00	-1.0	1	21	424	444	UGUGUUCUCAGGUCGCCCCUG	AAUUGGCUUUCUGAGAACACA	Cleavage	transcript Name:"Similar to Os06g0508700 Probable methionine--tRNA ligase (Oryza sativa subsp. japonica)" offset:0 AED:0.11 eAED:0.11 QI:0|1|1|1|0.75|0.82|17|0|806	1
cca-miR408	Ccrd_v2_09560_g05-mRNA-1	05:00:00	-1.0	1	21	994	1014	UGCACUGCCUCUUCCCUGGCU	ACGUGGGGAAGGGGUCGUGUA	Cleavage	transcript Name:"Similar to ABA2 Zeaxanthin epoxidase, chloroplastic (Nicotiana plumbaginifolia)" offset:0 AED:0.11 eAED:0.11 QI:0|0.83|0.69|1|0.91|0.84|13|0|592	1
cca-miR408	Ccrd_v2_07301_g04-mRNA-1	05:00:00	-1.0	1	21	2208	2228	UGCACUGCCUCUUCCCUGGCU	CUCCAGAGAGGAGAGGGUGCA	Cleavage	transcript Name:"Protein of unknown function" offset:0 AED:0.07 eAED:0.07 QI:0|0.95|0.90|1|1|1|21|828|1635	1
cca-miR6103-3p	Ccrd_v2_22114_g15-mRNA-1	05:00:00	-1.0	1	21	1849	1869	CAAGAAGUUGUCUUAGGCAUG	CAUCGUUAUGAUGACUUCUUG	Cleavage	transcript Name:"Similar to HAP2 Protein HAPLESS 2 (Arabidopsis thaliana)" offset:0 AED:0.11 eAED:0.11 QI:0|1|1|1|0.47|0.61|18|0|760	1
cca-miR6103-3p	Ccrd_v2_15028_g10-mRNA-1	05:00:00	-1.0	1	21	1249	1269	CAAGAAGUUGUCUUAGGCAUG	GAUGCUCAAAAUAACAUCUUG	Cleavage	transcript Name:"Similar to LOX2.1 Linoleate 13S-lipoxygenase 2-1, chloroplastic (Solanum tuberosum)" offset:0 AED:0.09 eAED:0.09 QI:0|1|1|1|0.87|0.88|9|0|942	1
cca-miR6103-3p	Ccrd_v2_21800_g15-mRNA-1	05:00:00	-1.0	1	21	6807	6827	CAAGAAGUUGUCUUAGGCAUG	AAUUCCAGAGGNAAUUUCUUG	Translation	transcript Name:"Similar to At2g26790 Pentatricopeptide repeat-containing protein At2g26790, mitochondrial (Arabidopsis thaliana)" offset:3201 AED:0.09 eAED:0.13 QI:3201|0.25|0.11|0.94|0.12|0.11|17|0|2871	1
cca-miR6103-3p	Ccrd_v2_26199_scaffold_2357-mRNA-1	05:00:00	-1.0	1	21	1079	1099	CAAGAAGUUGUCUUAGGCAUG	UGUGUCCAGGAUGGCCUCUUG	Cleavage	transcript Name:"Similar to CYP76B6 Geraniol 8-hydroxylase (Catharanthus roseus)" offset:0 AED:0.11 eAED:0.11 QI:0|0.5|0.33|1|0|0.33|3|0|414	1
cca-miR6103-3p	Ccrd_v2_05022_g02-mRNA-1	05:00:00	-1.0	1	21	3018	3037	CAAGAAGUUGUCUUAGGCAUG	UCUGCUUGAGACAA-UUCUUC	Cleavage	transcript Name:"Similar to UPL1 E3 ubiquitin-protein ligase UPL1 (Arabidopsis thaliana)" offset:0 AED:0.03 eAED:0.03 QI:0|0.82|0.94|1|0.82|0.83|18|0|4749	1
cca-miR6103-3p	Ccrd_v2_01122_g01-mRNA-1	05:00:00	-1.0	1	21	500	519	CAAGAAGUUGUCUUAGGCAUG	CGUGCC-AAGACAACUUGUGG	Cleavage	transcript Name:"Similar to IQD31 Protein IQ-DOMAIN 31 (Arabidopsis thaliana)" offset:41 AED:0.08 eAED:0.08 QI:41|0.8|0.66|0.83|0.2|0.33|6|0|533	1
cca-miR6103-3p	Ccrd_v2_12361_g08-mRNA-1	05:00:00	-1.0	1	21	881	901	CAAGAAGUUGUCUUAGGCAUG	GGUGCUGGAGAAAAUUUCUUA	Translation	transcript Name:"Protein of unknown function" offset:0 AED:0.07 eAED:0.07 QI:0|0.90|0.91|1|1|1|12|0|1141	1
cca-miR6103-3p	Ccrd_v2_17535_g12-mRNA-1	05:00:00	-1.0	1	21	82	102	CAAGAAGUUGUCUUAGGCAUG	CUUUCCUACGACGACCUUUUG	Cleavage	transcript Name:"Similar to At5g07610 F-box protein At5g07610 (Arabidopsis thaliana)" offset:0 AED:0.01 eAED:0.01 QI:0|0.5|0.33|1|0|0.33|3|0|363	1
cca-miR6103-3p	Ccrd_v2_24628_g17-mRNA-1	05:00:00	-1.0	1	21	1129	1149	CAAGAAGUUGUCUUAGGCAUG	AGGGUCCAAGAAAGUUUCUUG	Translation	transcript Name:"Protein of unknown function" offset:0 AED:0.04 eAED:0.04 QI:0|0.5|0.66|1|1|1|3|0|457	1
cca-miR6103-5p	Ccrd_v2_14661_g10-mRNA-1	05:00:00	-1.0	1	21	2128	2149	UGUCUA-AGACAACUCCUUGGA	CUUAAGGAGUUGUUUGUGGACG	Cleavage	transcript Name:"Similar to RPPL1 Putative disease resistance RPP13-like protein 1 (Arabidopsis thaliana)" offset:0 AED:0.08 eAED:0.08 QI:0|0|0|0.75|0.33|0.5|4|0|1108	1
cca-miR6103-5p	Ccrd_v2_12222_g08-mRNA-1	05:00:00	-1.0	1	21	463	483	UGUCUAAGACAACUCCUUGGA	AUGGAGGAGUUGCCUUGGAAA	Cleavage	transcript Name:"Similar to At5g19025 Uncharacterized protein At5g19025 (Arabidopsis thaliana)" offset:0 AED:0.04 eAED:0.04 QI:0|-1|0|1|-1|1|1|0|215	1
cca-miR6104	Ccrd_v2_19729_g13-mRNA-1	05:00:00	-1.0	1	24	172	195	AUACGACAAAUAGAACAAAUAAAC	UUAUAUUUACUUUGUUUGUUGGAU	Cleavage	transcript Name:"Similar to ndhF NAD(P)H-quinone oxidoreductase subunit 5, chloroplastic (Carthamus tinctorius)" offset:2 AED:0.32 eAED:0.33 QI:2|1|0.33|1|0|0|3|1|119	1
cca-miR6105a	Ccrd_v2_08230_g05-mRNA-1	05:00:00	-1.0	1	24	188	212	ACGAAAACA-UGUUGGUCUCACGUG	CGCCGGAGAACAACAGUGUUUUCGG	Cleavage	transcript Name:"Similar to VAB VAN3-binding protein (Arabidopsis thaliana)" offset:0 AED:0.08 eAED:0.08 QI:0|1|1|1|1|1|5|0|408	1
cca-miR6105a	Ccrd_v2_11089_g07-mRNA-1	05:00:00	-1.0	1	24	398	421	ACGAAAACAUGUUGGUCUCACGUG	ACAGUAACACCAAUGGGUUUUUGU	Cleavage	transcript Name:"Similar to COL2 Zinc finger protein CONSTANS-LIKE 2 (Arabidopsis thaliana)" offset:0 AED:0.05 eAED:0.05 QI:0|1|1|1|1|1|2|0|353	1
cca-miR6105b	Ccrd_v2_01479_g01-mRNA-1	05:00:00	-1.0	1	23	1609	1631	CACGAAAACAGACUGGUCUCACA	CGUAAGUUCGGUCCGUUUUCGGG	Translation	transcript Name:"Similar to RAC6 Rac-like GTP-binding protein 6 (Oryza sativa subsp. japonica)" offset:0 AED:0.11 eAED:0.11 QI:0|0.90|0.83|0.91|0.81|0.83|12|0|825	1
cca-miR6105b	Ccrd_v2_23446_g16-mRNA-1	05:00:00	-1.0	1	23	468	490	CACGAAAACAGACUGGUCUCACA	AAUUUCCGCCGUCUGUUUUCGUG	Cleavage	transcript Name:"Protein of unknown function" offset:0 AED:0.00 eAED:0.00 QI:0|-1|1|1|-1|1|1|0|275	1
cca-miR6105b	Ccrd_v2_16887_g11-mRNA-1	05:00:00	-1.0	1	23	1497	1519	CACGAAAACAGACUGGUCUCACA	AAUAAAACAAGUUUGUUAUCGUA	Cleavage	transcript Name:"Similar to IP5P2 Type I inositol polyphosphate 5-phosphatase 2 (Arabidopsis thaliana)" offset:0 AED:0.08 eAED:0.08 QI:0|0.88|0.9|1|0.88|1|10|0|559	1
cca-miR6106-3p	Ccrd_v2_05756_g03-mRNA-1	05:00:00	-1.0	1	21	341	361	UUAAAUCCGGAUACUUGCAAC	AUUGGGUGUAUUGGGAUUUAG	Cleavage	transcript Name:"Similar to psbB Photosystem II CP47 reaction center protein (Amborella trichopoda)" offset:0 AED:0.03 eAED:0.03 QI:0|0|0|0.5|0|0|2|0|295	1
cca-miR6106-3p	Ccrd_v2_20003_g13-mRNA-1	05:00:00	-1.0	1	21	473	493	UUAAAUCCGGAUACUUGCAAC	AUUGGGUGUAUUGGGAUUUAG	Cleavage	transcript Name:"Similar to psbB Photosystem II CP47 reaction center protein (Lemna minor)" offset:0 AED:0.28 eAED:0.31 QI:0|0.2|0.33|0.83|0.4|0.5|6|0|479	1
cca-miR6106-3p	Ccrd_v2_19997_g13-mRNA-1	05:00:00	-1.0	1	21	488	508	UUAAAUCCGGAUACUUGCAAC	AUUGGGUGUAUUGGGAUUUAG	Cleavage	transcript Name:"Similar to psbB Photosystem II CP47 reaction center protein (Amborella trichopoda)" offset:0 AED:0.04 eAED:0.04 QI:0|1|1|1|0|0|7|0|786	2
cca-miR6106-3p	Ccrd_v2_19997_g13-mRNA-1	05:00:00	-1.0	1	21	406	426	UUAAAUCCGGAUACUUGCAAC	AAUCCGAGUAUUUGGAGUUAC	Cleavage	transcript Name:"Similar to psbB Photosystem II CP47 reaction center protein (Amborella trichopoda)" offset:0 AED:0.04 eAED:0.04 QI:0|1|1|1|0|0|7|0|786	2
cca-miR6106-5p	Ccrd_v2_03662_g02-mRNA-1	05:00:00	-1.0	1	21	922	942	UUGCAAGUAUCCGGAUUUAAA	GGUGGGUUCGGAUAUGUGCAU	Cleavage	transcript Name:"Similar to PERK2 Proline-rich receptor-like protein kinase PERK2 (Arabidopsis thaliana)" offset:0 AED:0.09 eAED:0.09 QI:0|0.66|0.85|1|1|1|7|0|668	1
cca-miR6106-5p	Ccrd_v2_08648_g05-mRNA-1	05:00:00	-1.0	1	21	289	309	UUGCAAGUAUCCGGAUUUAAA	GAUGGGAUUGGAUACUUGGAA	Cleavage	transcript Name:"Similar to At5g06830 CDK5RAP3-like protein (Arabidopsis thaliana)" offset:96 AED:0.07 eAED:0.07 QI:96|1|1|1|1|1|10|0|555	1
cca-miR6106-5p	Ccrd_v2_04212_g02-mRNA-1	05:00:00	-1.0	1	21	178	198	UUGCAAGUAUCCGGAUUUAAA	GUUUUAUACGGAUACUUCCAG	Cleavage	transcript Name:"Similar to rps11 30S ribosomal protein S11, chloroplastic (Lactuca sativa)" offset:0 AED:0.42 eAED:0.42 QI:0|0.8|1|1|0|0|6|0|262	1
cca-miR6106-5p	Ccrd_v2_18790_g13-mRNA-1	05:00:00	-1.0	1	21	278	298	UUGCAAGUAUCCGGAUUUAAA	UAUACAAUCGGAUGCUUGAGA	Cleavage	transcript Name:"Similar to PCMP-E66 Putative pentatricopeptide repeat-containing protein At1g69350, mitochondrial (Arabidopsis thaliana)" offset:0 AED:0.07 eAED:0.07 QI:0|0.95|0.90|1|0.76|0.63|22|0|2080	1
cca-miR6107	Ccrd_v2_22464_g15-mRNA-1	05:00:00	-1.0	1	24	498	521	AAAGGGGACAAUAUCUGGUACGGU	UUUGUCUCAACUAUUGUCACCUUU	Cleavage	transcript Name:"Similar to FH14 Formin-like protein 14 (Arabidopsis thaliana)" offset:0 AED:0.09 eAED:0.09 QI:0|0.73|0.75|1|0.93|0.87|16|0|1382	1
cca-miR6107	Ccrd_v2_24591_g17-mRNA-1	05:00:00	-1.0	1	24	583	606	AAAGGGGACAAUAUCUGGUACGGU	AUGGAGUCCGCUAUUGCCCUCUUU	Cleavage	transcript Name:"Similar to DYW9 Pentatricopeptide repeat-containing protein At4g30700 (Arabidopsis thaliana)" offset:0 AED:0.24 eAED:0.24 QI:0|0.28|0.25|0.37|0.57|0.62|8|0|713	1
cca-miR6107	Ccrd_v2_04004_g02-mRNA-1	05:00:00	-1.0	1	24	72	95	AAAGGGGACAAUAUCUGGUACGGU	ACAUUACCUCUUAUUUUCUCCUUU	Cleavage	transcript Name:"Similar to petG Cytochrome b6-f complex subunit 5 (Solanum lycopersicum)" offset:0 AED:0.20 eAED:0.20 QI:0|1|1|1|0|0|2|0|73	1
cca-miR6108a	Ccrd_v2_22858_g16-mRNA-1	05:00:00	-1.0	1	21	37	57	UGAGAAGCGUAAGAAGGGAUC	UUAUUCUUCUUGCGCUUGUCU	Cleavage	transcript Name:"Similar to LECRK91 L-type lectin-domain containing receptor kinase IX.1 (Arabidopsis thaliana)" offset:105 AED:0.05 eAED:0.05 QI:105|1|1|1|0.4|0.33|6|0|1565	1
cca-miR6108a	Ccrd_v2_03639_g02-mRNA-1	05:00:00	-1.0	1	21	1758	1778	UGAGAAGCGUAAGAAGGGAUC	UUCCUCUUCUUGCCCUUCUUC	Cleavage	transcript Name:"Protein of unknown function" offset:0 AED:0.01 eAED:0.01 QI:0|1|1|1|1|1|5|0|705	1
cca-miR6108a	Ccrd_v2_01112_g01-mRNA-1	05:00:00	-1.0	1	21	335	355	UGAGAAGCGUAAGAAGGGAUC	UAUCCCAUUUUAGGCUUUUGA	Cleavage	transcript Name:"Similar to D6PKL2 Serine/threonine-protein kinase D6PKL2 (Arabidopsis thaliana)" offset:0 AED:0.02 eAED:0.02 QI:0|1|1|1|1|1|2|0|509	1
cca-miR6108a	Ccrd_v2_00620_g01-mRNA-1	05:00:00	-1.0	1	21	13	33	UGAGAAGCGUAAGAAGGGAUC	UCCUUCUUUUUGUGCUUCUUU	Cleavage	transcript Name:"Similar to TBL36 Protein trichome birefringence-like 36 (Arabidopsis thaliana)" offset:0 AED:0.12 eAED:0.12 QI:0|1|1|1|1|1|5|0|360	1
cca-miR6108a	Ccrd_v2_14592_g10-mRNA-1	05:00:00	-1.0	1	21	648	668	UGAGAAGCGUAAGAAGGGAUC	UGUUCUUGCUUCCGUUUUUUA	Translation	transcript Name:"Protein of unknown function" offset:0 AED:0.10 eAED:0.10 QI:0|0.66|0.5|1|0.33|0.5|4|0|241	1
cca-miR6108a	Ccrd_v2_01128_g01-mRNA-1	05:00:00	-1.0	1	21	1697	1717	UGAGAAGCGUAAGAAGGGAUC	UGUGUGUUCUGAUGCUUUUCA	Translation	transcript Name:"Similar to CUL3A Cullin-3A (Arabidopsis thaliana)" offset:0 AED:0.00 eAED:0.00 QI:0|1|1|1|1|0.5|2|0|733	1
cca-miR6108b	Ccrd_v2_22858_g16-mRNA-1	05:00:00	-1.0	1	21	37	57	UGAGAAGCGUAAGAAGGGAUC	UUAUUCUUCUUGCGCUUGUCU	Cleavage	transcript Name:"Similar to LECRK91 L-type lectin-domain containing receptor kinase IX.1 (Arabidopsis thaliana)" offset:105 AED:0.05 eAED:0.05 QI:105|1|1|1|0.4|0.33|6|0|1565	1
cca-miR6108b	Ccrd_v2_03639_g02-mRNA-1	05:00:00	-1.0	1	21	1758	1778	UGAGAAGCGUAAGAAGGGAUC	UUCCUCUUCUUGCCCUUCUUC	Cleavage	transcript Name:"Protein of unknown function" offset:0 AED:0.01 eAED:0.01 QI:0|1|1|1|1|1|5|0|705	1
cca-miR6108b	Ccrd_v2_01112_g01-mRNA-1	05:00:00	-1.0	1	21	335	355	UGAGAAGCGUAAGAAGGGAUC	UAUCCCAUUUUAGGCUUUUGA	Cleavage	transcript Name:"Similar to D6PKL2 Serine/threonine-protein kinase D6PKL2 (Arabidopsis thaliana)" offset:0 AED:0.02 eAED:0.02 QI:0|1|1|1|1|1|2|0|509	1
cca-miR6108b	Ccrd_v2_00620_g01-mRNA-1	05:00:00	-1.0	1	21	13	33	UGAGAAGCGUAAGAAGGGAUC	UCCUUCUUUUUGUGCUUCUUU	Cleavage	transcript Name:"Similar to TBL36 Protein trichome birefringence-like 36 (Arabidopsis thaliana)" offset:0 AED:0.12 eAED:0.12 QI:0|1|1|1|1|1|5|0|360	1
cca-miR6108b	Ccrd_v2_14592_g10-mRNA-1	05:00:00	-1.0	1	21	648	668	UGAGAAGCGUAAGAAGGGAUC	UGUUCUUGCUUCCGUUUUUUA	Translation	transcript Name:"Protein of unknown function" offset:0 AED:0.10 eAED:0.10 QI:0|0.66|0.5|1|0.33|0.5|4|0|241	1
cca-miR6108b	Ccrd_v2_01128_g01-mRNA-1	05:00:00	-1.0	1	21	1697	1717	UGAGAAGCGUAAGAAGGGAUC	UGUGUGUUCUGAUGCUUUUCA	Translation	transcript Name:"Similar to CUL3A Cullin-3A (Arabidopsis thaliana)" offset:0 AED:0.00 eAED:0.00 QI:0|1|1|1|1|0.5|2|0|733	1
cca-miR6108c	Ccrd_v2_24816_g17-mRNA-1	05:00:00	-1.0	1	23	10	32	AAGCGUAAGAAGAGAUCUGAACC	UUCCAAGGUCUUUUCUUAUGCCC	Cleavage	transcript Name:"Similar to SF21 Pollen-specific protein SF21 (Helianthus annuus)" offset:0 AED:0.12 eAED:0.12 QI:0|1|1|1|1|1|3|0|143	1
cca-miR6108c	Ccrd_v2_03763_g02-mRNA-1	05:00:00	-1.0	1	23	444	465	AAGCGUAAGAAGAGAUCUGAACC	GAUUCA-AUUUUUUCUUCCGUUU	Cleavage	transcript Name:"Similar to ndhG NAD(P)H-quinone oxidoreductase subunit 6, chloroplastic (Guizotia abyssinica)" offset:0 AED:0.20 eAED:0.28 QI:0|0|0|1|0|0|8|0|340	1
cca-miR6108c	Ccrd_v2_20264_g13-mRNA-1	05:00:00	-1.0	1	23	1654	1676	AAGCGUAAGAAGAGAUCUGAACC	GCGAAAGAGCUUAUUUUAUGCUU	Translation	transcript Name:"Protein of unknown function" offset:0 AED:0.01 eAED:0.01 QI:0|1|1|1|0.77|0.6|10|0|2021	1
cca-miR6108c	Ccrd_v2_09162_g05-mRNA-1	05:00:00	-1.0	1	23	1786	1808	AAGCGUAAGAAGAGAUCUGAACC	UUGACAAAGCUUGUCUUGCGUUU	Translation	transcript Name:"Similar to At4g31480 Coatomer subunit beta-1 (Arabidopsis thaliana)" offset:0 AED:0.02 eAED:0.02 QI:0|1|1|1|0.5|0.6|5|0|981	1
cca-miR6108d	Ccrd_v2_25278_scaffold_689-mRNA-1	05:00:00	-1.0	1	24	3587	3609	AUAAGGAGAGUUAAGCUGAGAAGC	UUGACUCUG-UUGACUUUUUUUAU	Cleavage	transcript Name:"Similar to RECQL4A ATP-dependent DNA helicase Q-like 4A (Arabidopsis thaliana)" offset:36 AED:0.08 eAED:0.08 QI:36|1|0.95|1|1|1|24|2|1223	1
cca-miR6108d	Ccrd_v2_04148_g02-mRNA-1	05:00:00	-1.0	1	24	97	120	AUAAGGAGAGUUAAGCUGAGAAGC	UCUAAUCCGCUUGAUUCCUCUUAC	Cleavage	transcript Name:"Protein of unknown function" offset:0 AED:0.48 eAED:0.48 QI:0|0|0|0.22|1|1|9|0|374	1
cca-miR6108d	Ccrd_v2_10623_g06-mRNA-1	05:00:00	-1.0	1	24	11442	11465	AUAAGGAGAGUUAAGCUGAGAAGC	ACUCAUCAGGUUGGGUUUUCUUGU	Translation	transcript Name:"Similar to At1g54610 Probable serine/threonine-protein kinase At1g54610 (Arabidopsis thaliana)" offset:0 AED:0.04 eAED:0.04 QI:0|1|1|1|0.87|0.76|17|0|3855	1
cca-miR6108d	Ccrd_v2_22872_g16-mRNA-1	05:00:00	-1.0	1	24	1995	2018	AUAAGGAGAGUUAAGCUGAGAAGC	UGUGGUUGACAUGGCUUUCCUUGU	Cleavage	transcript Name:"Similar to EDR2 Protein ENHANCED DISEASE RESISTANCE 2 (Arabidopsis thaliana)" offset:0 AED:0.15 eAED:0.15 QI:0|1|1|1|1|1|22|0|712	1
cca-miR6108d	Ccrd_v2_16869_g11-mRNA-1	05:00:00	-1.0	1	24	2707	2730	AUAAGGAGAGUUAAGCUGAGAAGC	AUAAAUUGUCAUAUCUUUCCUUAU	Translation	transcript Name:"Similar to Lon protease homolog 2, peroxisomal (Spinacia oleracea)" offset:0 AED:0.06 eAED:0.06 QI:0|0.94|0.89|0.94|0.77|0.84|19|0|921	1
cca-miR6108e-3p	Ccrd_v2_24591_g17-mRNA-1	05:00:00	-1.0	1	23	1911	1933	AUCAAGGGUUCAGAUCUCUUCUU	AAGAAGGGAUCUCCACCCUUGGA	Translation	transcript Name:"Similar to DYW9 Pentatricopeptide repeat-containing protein At4g30700 (Arabidopsis thaliana)" offset:0 AED:0.24 eAED:0.24 QI:0|0.28|0.25|0.37|0.57|0.62|8|0|713	1
cca-miR6108e-3p	Ccrd_v2_16623_g11-mRNA-1	05:00:00	-1.0	1	23	3151	3173	AUCAAGGGUUCAGAUCUCUUCUU	GAGAACACUUUUGAGCCUUUGGU	Cleavage	transcript Name:"Similar to Serine--tRNA ligase (Helianthus annuus)" offset:1062 AED:0.19 eAED:0.35 QI:1062|0.19|0.14|0.74|0.46|0.48|27|1182|531	1
cca-miR6108e-3p	Ccrd_v2_20985_g14-mRNA-1	05:00:00	-1.0	1	23	996	1018	AUCAAGGGUUCAGAUCUCUUCUU	CAAAAGUGAUUUGCAUCCUUGGG	Translation	transcript Name:"Similar to TSS Protein TSS (Arabidopsis thaliana)" offset:0 AED:0.07 eAED:0.07 QI:0|0.8|0.80|0.95|1|1|21|0|1755	1
cca-miR6108e-3p	Ccrd_v2_06804_g03-mRNA-1	05:00:00	-1.0	1	23	1428	1450	AUCAAGGGUUCAGAUCUCUUCUU	UCUAGCUGAUCUGAAGCCUUGGU	Cleavage	transcript Name:"Similar to IRX10L Probable beta-1,4-xylosyltransferase IRX10L (Arabidopsis thaliana)" offset:0 AED:0.13 eAED:0.13 QI:0|0.75|0.6|0.8|0.75|0.8|5|0|483	1
cca-miR6108e-3p	Ccrd_v2_16353_g11-mRNA-1	05:00:00	-1.0	1	23	139	161	AUCAAGGGUUCAGAUCUCUUCUU	CAGCAGCAAUCUGAGUCUUUGCU	Cleavage	transcript Name:"Protein of unknown function" offset:0 AED:0.13 eAED:0.13 QI:0|1|1|1|1|1|5|0|325	1
cca-miR6108e-3p	Ccrd_v2_11198_g07-mRNA-1	05:00:00	-1.0	1	23	552	574	AUCAAGGGUUCAGAUCUCUUCUU	ACCUAGUGAGCUGAACUCUUUAG	Cleavage	transcript Name:"Similar to At5g67200 Probable inactive receptor kinase At5g67200 (Arabidopsis thaliana)" offset:0 AED:0.01 eAED:0.01 QI:0|1|1|1|1|1|2|0|697	1
cca-miR6108e-5p	Ccrd_v2_10623_g06-mRNA-1	05:00:00	-1.0	1	24	6029	6052	GUAAGAAGAGAUCUCCACCCUUGG	UCAUUGGCGACGAUCUUUUCUUGA	Cleavage	transcript Name:"Similar to At1g54610 Probable serine/threonine-protein kinase At1g54610 (Arabidopsis thaliana)" offset:0 AED:0.04 eAED:0.04 QI:0|1|1|1|0.87|0.76|17|0|3855	2
cca-miR6108e-5p	Ccrd_v2_10623_g06-mRNA-1	05:00:00	-1.0	1	24	10880	10903	GUAAGAAGAGAUCUCCACCCUUGG	UCAUCGGCGACGAUCUUUUCUUGA	Cleavage	transcript Name:"Similar to At1g54610 Probable serine/threonine-protein kinase At1g54610 (Arabidopsis thaliana)" offset:0 AED:0.04 eAED:0.04 QI:0|1|1|1|0.87|0.76|17|0|3855	2
cca-miR6108e-5p	Ccrd_v2_05022_g02-mRNA-1	05:00:00	-1.0	1	24	7815	7838	GUAAGAAGAGAUCUCCACCCUUGG	UGUUGGUUUGGAAUCUUUUUUUAC	Cleavage	transcript Name:"Similar to UPL1 E3 ubiquitin-protein ligase UPL1 (Arabidopsis thaliana)" offset:0 AED:0.03 eAED:0.03 QI:0|0.82|0.94|1|0.82|0.83|18|0|4749	1
cca-miR6108e-5p	Ccrd_v2_24089_g17-mRNA-1	05:00:00	-1.0	1	24	26	49	GUAAGAAGAGAUCUCCACCCUUGG	AAAAAGGGGAGGCUCUCUUUUUAU	Cleavage	transcript Name:"Similar to OM64 Outer envelope protein 64, mitochondrial (Arabidopsis thaliana)" offset:0 AED:0.13 eAED:0.13 QI:0|0.75|0.6|1|0.75|0.6|5|0|164	1
cca-miR6108f	Ccrd_v2_07052_g03-mRNA-1	05:00:00	-1.0	1	21	595	616	UAUGGUGAGAAG-GGUAAGAAG	UUUUUUACUUCUUUUUACCAUA	Cleavage	transcript Name:"Protein of unknown function" offset:0 AED:0.09 eAED:0.09 QI:0|0|0|1|0|0.5|2|0|386	1
cca-miR6108f	Ccrd_v2_18349_g12-mRNA-1	05:00:00	-1.0	1	21	12	32	UAUGGUGAGAAGGGUAAGAAG	CUUCUUCUUCUUCUUCCCAUU	Cleavage	transcript Name:"Similar to At4g39010 Endoglucanase 24 (Arabidopsis thaliana)" offset:0 AED:0.11 eAED:0.11 QI:0|0.66|0.5|1|1|1|4|0|461	1
cca-miR6108f	Ccrd_v2_01761_g01-mRNA-1	05:00:00	-1.0	1	21	3538	3558	UAUGGUGAGAAGGGUAAGAAG	CUUUAUCUCCUUCUCACAGUA	Cleavage	transcript Name:"Similar to CALS5 Callose synthase 5 (Arabidopsis thaliana)" offset:0 AED:0.15 eAED:0.15 QI:0|0.76|0.74|1|0.95|0.90|43|0|2019	1
cca-miR6108f	Ccrd_v2_23708_g17-mRNA-1	05:00:00	-1.0	1	21	8053	8073	UAUGGUGAGAAGGGUAAGAAG	AGUCAUAUCUUCCUCAUCGUG	Translation	transcript Name:"Protein of unknown function" offset:0 AED:0.19 eAED:0.20 QI:0|0.46|0.43|0.95|0.81|0.81|44|0|2938	2
cca-miR6108f	Ccrd_v2_09489_g05-mRNA-1	05:00:00	-1.0	1	21	1009	1029	UAUGGUGAGAAGGGUAAGAAG	AUGUUUACCUGUUUCACCAUU	Translation	transcript Name:"Similar to IAA9 Auxin-responsive protein IAA9 (Arabidopsis thaliana)" offset:0 AED:0.04 eAED:0.04 QI:0|1|1|1|0.5|0.71|7|0|423	1
cca-miR6108f	Ccrd_v2_25117_scaffold_541-mRNA-1	05:00:00	-1.0	1	21	28	48	UAUGGUGAGAAGGGUAAGAAG	UUCCUUUUCAUUCUCACCAUU	Cleavage	transcript Name:"Protein of unknown function" offset:0 AED:0.00 eAED:0.00 QI:0|-1|1|1|-1|1|1|0|372	1
cca-miR6108f	Ccrd_v2_12263_g08-mRNA-1	05:00:00	-1.0	1	21	198	218	UAUGGUGAGAAGGGUAAGAAG	UUUCAUCCCCUUUUCCCUAUG	Cleavage	transcript Name:"Similar to At1g67720 Probable LRR receptor-like serine/threonine-protein kinase At1g67720 (Arabidopsis thaliana)" offset:162 AED:0.07 eAED:0.07 QI:162|0.42|0.62|0.87|0.42|0.37|8|0|501	1
cca-miR6108f	Ccrd_v2_21800_g15-mRNA-1	05:00:00	-1.0	1	21	1711	1731	UAUGGUGAGAAGGGUAAGAAG	AUUCUAAACCUUUGCAUUAUA	Cleavage	transcript Name:"Similar to At2g26790 Pentatricopeptide repeat-containing protein At2g26790, mitochondrial (Arabidopsis thaliana)" offset:3201 AED:0.09 eAED:0.13 QI:3201|0.25|0.11|0.94|0.12|0.11|17|0|2871	2
cca-miR6108f	Ccrd_v2_21800_g15-mRNA-1	05:00:00	-1.0	1	21	5491	5511	UAUGGUGAGAAGGGUAAGAAG	AUUCUAAGCCUUUGUAUCAUA	Cleavage	transcript Name:"Similar to At2g26790 Pentatricopeptide repeat-containing protein At2g26790, mitochondrial (Arabidopsis thaliana)" offset:3201 AED:0.09 eAED:0.13 QI:3201|0.25|0.11|0.94|0.12|0.11|17|0|2871	2
cca-miR6108f	Ccrd_v2_19028_g13-mRNA-1	05:00:00	-1.0	1	21	169	188	UAUGGUGAGAAGGGUAAGAAG	UGCCUUAUUCUU-UCACCAUA	Cleavage	transcript Name:"Similar to PAT11 Protein S-acyltransferase 11 (Arabidopsis thaliana)" offset:0 AED:0.03 eAED:0.03 QI:0|1|1|1|0.33|0.5|4|0|301	1
cca-miR6108f	Ccrd_v2_17318_g12-mRNA-1	05:00:00	-1.0	1	21	602	622	UAUGGUGAGAAGGGUAAGAAG	ACUGUUACCUUUUUUAUUUUA	Cleavage	transcript Name:"Similar to MED25 Mediator of RNA polymerase II transcription subunit 25 (Arabidopsis thaliana)" offset:0 AED:0.05 eAED:0.05 QI:0|1|1|1|0.92|0.92|14|0|729	1
cca-miR6108f	Ccrd_v2_11293_g07-mRNA-1	05:00:00	-1.0	1	21	1101	1121	UAUGGUGAGAAGGGUAAGAAG	AAUCGUUGCCUUCUCUUCAUA	Cleavage	transcript Name:"Protein of unknown function" offset:0 AED:0.02 eAED:0.02 QI:0|1|1|1|1|1|2|0|713	1
cca-miR6108f	Ccrd_v2_18147_g12-mRNA-1	05:00:00	-1.0	1	21	76	96	UAUGGUGAGAAGGGUAAGAAG	AAUCUUGACCUUCUUGUUACA	Cleavage	transcript Name:"Protein of unknown function" offset:0 AED:0.25 eAED:0.25 QI:0|1|1|1|1|1|6|0|202	1
cca-miR6108f	Ccrd_v2_22715_g16-mRNA-1	05:00:00	-1.0	1	21	983	1002	UAUGGUGAGAAGGGUAAGAAG	CGUCUU-UCCUCCUCACCGUG	Translation	transcript Name:"Similar to At1g64390 Endoglucanase 6 (Arabidopsis thaliana)" offset:0 AED:0.11 eAED:0.11 QI:0|0.87|0.88|1|1|1|9|0|577	1
cca-miR6108g	Ccrd_v2_22858_g16-mRNA-1	05:00:00	-1.0	1	21	37	57	UGAGAAGCGUAAGAAGGGAUC	UUAUUCUUCUUGCGCUUGUCU	Cleavage	transcript Name:"Similar to LECRK91 L-type lectin-domain containing receptor kinase IX.1 (Arabidopsis thaliana)" offset:105 AED:0.05 eAED:0.05 QI:105|1|1|1|0.4|0.33|6|0|1565	1
cca-miR6108g	Ccrd_v2_03639_g02-mRNA-1	05:00:00	-1.0	1	21	1758	1778	UGAGAAGCGUAAGAAGGGAUC	UUCCUCUUCUUGCCCUUCUUC	Cleavage	transcript Name:"Protein of unknown function" offset:0 AED:0.01 eAED:0.01 QI:0|1|1|1|1|1|5|0|705	1
cca-miR6108g	Ccrd_v2_01112_g01-mRNA-1	05:00:00	-1.0	1	21	335	355	UGAGAAGCGUAAGAAGGGAUC	UAUCCCAUUUUAGGCUUUUGA	Cleavage	transcript Name:"Similar to D6PKL2 Serine/threonine-protein kinase D6PKL2 (Arabidopsis thaliana)" offset:0 AED:0.02 eAED:0.02 QI:0|1|1|1|1|1|2|0|509	1
cca-miR6108g	Ccrd_v2_00620_g01-mRNA-1	05:00:00	-1.0	1	21	13	33	UGAGAAGCGUAAGAAGGGAUC	UCCUUCUUUUUGUGCUUCUUU	Cleavage	transcript Name:"Similar to TBL36 Protein trichome birefringence-like 36 (Arabidopsis thaliana)" offset:0 AED:0.12 eAED:0.12 QI:0|1|1|1|1|1|5|0|360	1
cca-miR6108g	Ccrd_v2_14592_g10-mRNA-1	05:00:00	-1.0	1	21	648	668	UGAGAAGCGUAAGAAGGGAUC	UGUUCUUGCUUCCGUUUUUUA	Translation	transcript Name:"Protein of unknown function" offset:0 AED:0.10 eAED:0.10 QI:0|0.66|0.5|1|0.33|0.5|4|0|241	1
cca-miR6108g	Ccrd_v2_01128_g01-mRNA-1	05:00:00	-1.0	1	21	1697	1717	UGAGAAGCGUAAGAAGGGAUC	UGUGUGUUCUGAUGCUUUUCA	Translation	transcript Name:"Similar to CUL3A Cullin-3A (Arabidopsis thaliana)" offset:0 AED:0.00 eAED:0.00 QI:0|1|1|1|1|0.5|2|0|733	1
cca-miR6109	Ccrd_v2_04148_g02-mRNA-1	05:00:00	-1.0	1	24	1044	1070	AUGGACGUGUUAUU---CAUCAUGAAU	UCUCAAGAUGUCAAAUGACAUGUCCAU	Cleavage	transcript Name:"Protein of unknown function" offset:0 AED:0.48 eAED:0.48 QI:0|0|0|0.22|1|1|9|0|374	1
cca-miR6109	Ccrd_v2_19152_g13-mRNA-1	05:00:00	-1.0	1	24	1665	1688	AUGGACGUGUUAUUCAUCAUGAAU	GAGUAUGGAGAGUAAUGGGUUCAU	Cleavage	transcript Name:"Similar to At3g04760 Pentatricopeptide repeat-containing protein At3g04760, chloroplastic (Arabidopsis thaliana)" offset:0 AED:0.00 eAED:0.00 QI:0|1|0.5|1|0|0|2|0|653	1
cca-miR6109	Ccrd_v2_10742_g06-mRNA-1	05:00:00	-1.0	1	24	178	200	AUGGACGUGUUAUUCAUCAUGAAU	GGUGGUGAUGAAUA-CGAGUCCAU	Translation	transcript Name:"Similar to CBP60D Calmodulin-binding protein 60 D (Arabidopsis thaliana)" offset:0 AED:0.13 eAED:0.16 QI:0|0|0|0.75|0|0|4|0|267	1
cca-miR6109	Ccrd_v2_19618_g13-mRNA-1	05:00:00	-1.0	1	24	79	102	AUGGACGUGUUAUUCAUCAUGAAU	GUUAUUGAUGUGAGAUGUGUCCAU	Cleavage	transcript Name:"Similar to rpoB DNA-directed RNA polymerase subunit beta (Lactuca sativa)" offset:0 AED:0.37 eAED:0.37 QI:0|0.5|0.4|1|0|0.2|5|0|210	1
cca-miR6109	Ccrd_v2_09459_g05-mRNA-1	05:00:00	-1.0	1	24	1119	1142	AUGGACGUGUUAUUCAUCAUGAAU	CGUGUUGGUGAAGAACGCAUUCGU	Cleavage	transcript Name:"Similar to ASAT3 Acylsugar acyltransferase 3 (Solanum lycopersicum)" offset:0 AED:0.49 eAED:0.49 QI:0|0|0|0.5|1|1|2|0|396	1
cca-miR6109	Ccrd_v2_06925_g03-mRNA-1	05:00:00	-1.0	1	24	2301	2324	AUGGACGUGUUAUUCAUCAUGAAU	UGAGCUUGUGGCUAACCCGUCCAU	Cleavage	transcript Name:"Similar to ABCG39 ABC transporter G family member 39 (Oryza sativa subsp. japonica)" offset:0 AED:0.19 eAED:0.19 QI:0|0.76|0.66|1|0.82|0.83|18|0|1077	1
cca-miR6110-3p	Ccrd_v2_16839_g11-mRNA-1	05:00:00	-1.0	1	24	874	897	AUCCACGUCAUCAAAUGUUACAAG	GUUUUAAGAUUUGAUCAUGUGCGU	Cleavage	transcript Name:"Similar to ACX1 Peroxisomal acyl-coenzyme A oxidase 1 (Arabidopsis thaliana)" offset:0 AED:0.12 eAED:0.12 QI:0|0.07|0|1|0.92|0.86|15|0|675	1
cca-miR6110-3p	Ccrd_v2_25763_scaffold_1499-mRNA-1	05:00:00	-1.0	1	24	361	384	AUCCACGUCAUCAAAUGUUACAAG	UUCCUAGGACGUGGUGAUGUGGGU	Cleavage	transcript Name:"Protein of unknown function" offset:0 AED:0.36 eAED:0.46 QI:0|0|0|0.83|0.72|0.75|12|0|687	4
cca-miR6110-3p	Ccrd_v2_25763_scaffold_1499-mRNA-1	05:00:00	-1.0	1	24	1144	1167	AUCCACGUCAUCAAAUGUUACAAG	UGCCUAGGACGUGGUGAUGUGGGU	Cleavage	transcript Name:"Protein of unknown function" offset:0 AED:0.36 eAED:0.46 QI:0|0|0|0.83|0.72|0.75|12|0|687	4
cca-miR6110-3p	Ccrd_v2_25763_scaffold_1499-mRNA-1	05:00:00	-1.0	1	24	1309	1332	AUCCACGUCAUCAAAUGUUACAAG	UGCCUAGGACGUGGUGAUGUGGGU	Cleavage	transcript Name:"Protein of unknown function" offset:0 AED:0.36 eAED:0.46 QI:0|0|0|0.83|0.72|0.75|12|0|687	4
cca-miR6110-3p	Ccrd_v2_16838_g11-mRNA-1	05:00:00	-1.0	1	24	661	684	AUCCACGUCAUCAAAUGUUACAAG	GUGCUAAGAUUUGAUCAUGUGCGU	Cleavage	transcript Name:"Similar to ACX1 Peroxisomal acyl-coenzyme A oxidase 1 (Arabidopsis thaliana)" offset:0 AED:0.15 eAED:0.17 QI:0|0.07|0|0.92|1|1|14|0|615	1
cca-miR6110-3p	Ccrd_v2_21800_g15-mRNA-1	05:00:00	-1.0	1	24	4836	4859	AUCCACGUCAUCAAAUGUUACAAG	AAAUGGGUAUUUCAUGAUGUGGGC	Cleavage	transcript Name:"Similar to At2g26790 Pentatricopeptide repeat-containing protein At2g26790, mitochondrial (Arabidopsis thaliana)" offset:3201 AED:0.09 eAED:0.13 QI:3201|0.25|0.11|0.94|0.12|0.11|17|0|2871	2
cca-miR6110-3p	Ccrd_v2_21800_g15-mRNA-1	05:00:00	-1.0	1	24	10071	10094	AUCCACGUCAUCAAAUGUUACAAG	AAAUGGGUAUUUCAUGAUGUGGGC	Cleavage	transcript Name:"Similar to At2g26790 Pentatricopeptide repeat-containing protein At2g26790, mitochondrial (Arabidopsis thaliana)" offset:3201 AED:0.09 eAED:0.13 QI:3201|0.25|0.11|0.94|0.12|0.11|17|0|2871	2
cca-miR6110-3p	Ccrd_v2_24200_g17-mRNA-1	05:00:00	-1.0	1	24	220	243	AUCCACGUCAUCAAAUGUUACAAG	UGCUUAGGACGUGGUGAUGUGGGU	Cleavage	transcript Name:"Protein of unknown function" offset:0 AED:0.45 eAED:0.64 QI:0|0|0|1|0.66|0.75|4|0|244	2
cca-miR6110-3p	Ccrd_v2_24200_g17-mRNA-1	05:00:00	-1.0	1	24	514	537	AUCCACGUCAUCAAAUGUUACAAG	UGCCUAGGACGUGGUGAUGUGGGU	Cleavage	transcript Name:"Protein of unknown function" offset:0 AED:0.45 eAED:0.64 QI:0|0|0|1|0.66|0.75|4|0|244	2
cca-miR6110-3p	Ccrd_v2_25764_scaffold_1499-mRNA-1	05:00:00	-1.0	1	24	589	612	AUCCACGUCAUCAAAUGUUACAAG	UGCCUAGGACGUGGUGAUGUGGGU	Cleavage	transcript Name:"Protein of unknown function" offset:0 AED:0.20 eAED:0.20 QI:0|0|0|1|0|0|3|0|269	1
cca-miR6110-3p	Ccrd_v2_25324_scaffold_779-mRNA-1	05:00:00	-1.0	1	24	976	999	AUCCACGUCAUCAAAUGUUACAAG	UGCCUAGGACGUGGUGAUGUGGGU	Cleavage	transcript Name:"Protein of unknown function" offset:0 AED:0.34 eAED:0.38 QI:0|0|0|0.9|0.11|0.1|10|0|536	1
cca-miR6110-5p	Ccrd_v2_04449_g02-mRNA-1	05:00:00	-1.0	1	24	269	292	AUCUUGUAACAUUUGAUGAUGUGG	GUAUAUCAUUGAACGUUACAAAAG	Translation	transcript Name:"Similar to At5g64080 Non-specific lipid-transfer protein-like protein At5g64080 (Arabidopsis thaliana)" offset:0 AED:0.01 eAED:0.01 QI:0|1|1|1|1|1|3|0|182	1
cca-miR6110-5p	Ccrd_v2_03315_g02-mRNA-1	05:00:00	-1.0	1	24	236	258	AUCUUGUAACAUUUGAUGAUGUGG	UCGCAUUUUCAA-UGUUGCAAGAU	Cleavage	transcript Name:"Protein of unknown function" offset:0 AED:0.28 eAED:0.28 QI:0|0.83|0.71|1|0|0|7|0|379	1
cca-miR6110-5p	Ccrd_v2_21800_g15-mRNA-1	05:00:00	-1.0	1	24	574	597	AUCUUGUAACAUUUGAUGAUGUGG	AGAAUUUGGCAAGUGUUGGAGGAU	Cleavage	transcript Name:"Similar to At2g26790 Pentatricopeptide repeat-containing protein At2g26790, mitochondrial (Arabidopsis thaliana)" offset:3201 AED:0.09 eAED:0.13 QI:3201|0.25|0.11|0.94|0.12|0.11|17|0|2871	2
cca-miR6110-5p	Ccrd_v2_00705_g01-mRNA-1	05:00:00	-1.0	1	24	755	778	AUCUUGUAACAUUUGAUGAUGUGG	AACCAUCAUUUGGUGUUGUAAGGA	Cleavage	transcript Name:"Similar to QH6 (-)-beta-pinene synthase, chloroplastic (Artemisia annua)" offset:0 AED:0.07 eAED:0.07 QI:0|0|0|1|1|1|9|0|788	1
cca-miR6110-5p	Ccrd_v2_01128_g01-mRNA-1	05:00:00	-1.0	1	24	1890	1913	AUCUUGUAACAUUUGAUGAUGUGG	GUUUUCUAGCAAGUUUUACAAGGU	Translation	transcript Name:"Similar to CUL3A Cullin-3A (Arabidopsis thaliana)" offset:0 AED:0.00 eAED:0.00 QI:0|1|1|1|1|0.5|2|0|733	1
cca-miR6110-5p	Ccrd_v2_09067_g05-mRNA-1	05:00:00	-1.0	1	24	1414	1437	AUCUUGUAACAUUUGAUGAUGUGG	GGCUAUGAUCAAGUGGUGCAUGAU	Cleavage	transcript Name:"Similar to Os07g0190000 Probable 1-deoxy-D-xylulose-5-phosphate synthase 2, chloroplastic (Oryza sativa subsp. japonica)" offset:0 AED:0.09 eAED:0.09 QI:0|0.44|0.5|0.9|1|1|10|0|715	1
cca-miR6110-5p	Ccrd_v2_24730_g17-mRNA-1	05:00:00	-1.0	1	24	2836	2859	AUCUUGUAACAUUUGAUGAUGUGG	UCGGAAGAGCAAUUGUUGCAAGAU	Cleavage	transcript Name:"Protein of unknown function" offset:0 AED:0.00 eAED:0.00 QI:0|1|1|1|0|0|2|0|1106	1
cca-miR6111-3p	Ccrd_v2_21800_g15-mRNA-1	05:00:00	-1.0	1	22	5520	5541	CAUGCAUGGUGAUAUAAAUAGC	AGUAGUUAUAGUAUCAUGCAAG	Cleavage	transcript Name:"Similar to At2g26790 Pentatricopeptide repeat-containing protein At2g26790, mitochondrial (Arabidopsis thaliana)" offset:3201 AED:0.09 eAED:0.13 QI:3201|0.25|0.11|0.94|0.12|0.11|17|0|2871	1
cca-miR6111-3p	Ccrd_v2_08350_g05-mRNA-1	05:00:00	-1.0	1	22	1164	1185	CAUGCAUGGUGAUAUAAAUAGC	CAACUUUAAAUCAUCAUGCAGC	Cleavage	transcript Name:"Similar to EAF1A Chromatin modification-related protein EAF1 A (Arabidopsis thaliana)" offset:0 AED:0.10 eAED:0.10 QI:0|0.71|0.63|0.95|1|1|22|0|1816	1
cca-miR6111-3p	Ccrd_v2_12023_g08-mRNA-1	05:00:00	-1.0	1	22	348	368	CAUGCAUGGUGAUAUAAAUAGC	GUGAUUUAUAU-GUUAUGUAUG	Translation	transcript Name:"Similar to ycf72-1 Uncharacterized protein ycf72 (Saccharum officinarum)" offset:77 AED:0.24 eAED:0.42 QI:77|0|0|1|0|0|4|1|165	1
cca-miR6111-3p	Ccrd_v2_04017_g02-mRNA-1	05:00:00	-1.0	1	22	1693	1714	CAUGCAUGGUGAUAUAAAUAGC	ACGGUUUUCAUCGCAGUGCAUG	Cleavage	transcript Name:"Protein of unknown function" offset:0 AED:0.04 eAED:0.04 QI:0|1|1|1|0.95|0.87|24|0|875	1
cca-miR6111-5p	Ccrd_v2_03662_g02-mRNA-1	05:00:00	-1.0	1	22	1255	1276	UCUUUAUGUCACGAUGUAUGAC	AUCAUUCAUCGCGAUAUUAAGG	Translation	transcript Name:"Similar to PERK2 Proline-rich receptor-like protein kinase PERK2 (Arabidopsis thaliana)" offset:0 AED:0.09 eAED:0.09 QI:0|0.66|0.85|1|1|1|7|0|668	1
cca-miR6111-5p	Ccrd_v2_25075_scaffold_483-mRNA-1	05:00:00	-1.0	1	22	2122	2143	UCUUUAUGUCACGAUGUAUGAC	AUCAUUCACUGUGACAUCAAGC	Cleavage	transcript Name:"Similar to RLK1 G-type lectin S-receptor-like serine/threonine-protein kinase RLK1 (Arabidopsis thaliana)" offset:0 AED:0.11 eAED:0.11 QI:0|0|0.25|0.75|0.33|0.25|4|0|872	1
cca-miR6111-5p	Ccrd_v2_21694_g15-mRNA-1	05:00:00	-1.0	1	22	676	697	UCUUUAUGUCACGAUGUAUGAC	UUCAAACAACGUGGAAUAAGGG	Cleavage	transcript Name:"Protein of unknown function" offset:0 AED:0.11 eAED:0.11 QI:0|1|1|1|0.75|0.77|9|0|367	1
cca-miR6111-5p	Ccrd_v2_06925_g03-mRNA-1	05:00:00	-1.0	1	22	957	979	UCUUU-AUGUCACGAUGUAUGAC	UGGAAAGAUCGUGACAUCAAAGA	Cleavage	transcript Name:"Similar to ABCG39 ABC transporter G family member 39 (Oryza sativa subsp. japonica)" offset:0 AED:0.19 eAED:0.19 QI:0|0.76|0.66|1|0.82|0.83|18|0|1077	1
cca-miR6111-5p	Ccrd_v2_12949_g08-mRNA-1	05:00:00	-1.0	1	22	586	607	UCUUUAUGUCACGAUGUAUGAC	AAGAUCUAUGGUGACCUGAAGA	Cleavage	transcript Name:"Similar to At3g13980 Protein BIG GRAIN 1-like A (Arabidopsis thaliana)" offset:0 AED:0.00 eAED:0.00 QI:0|-1|1|1|-1|1|1|0|431	1
cca-miR6112	Ccrd_v2_02914_g02-mRNA-1	05:00:00	-1.0	1	24	954	977	GAAGUUUCAAGUGUAAAAAAGUGG	GUAUAUUUUUUCAUUUGGGGCAUU	Cleavage	transcript Name:"Similar to Os09g0520200 Probable 1-acylglycerol-3-phosphate O-acyltransferase (Oryza sativa subsp. japonica)" offset:0 AED:0.06 eAED:0.06 QI:0|1|0.88|1|0.75|0.77|9|0|416	1
cca-miR6112	Ccrd_v2_07083_g03-mRNA-1	05:00:00	-1.0	1	24	234	257	GAAGUUUCAAGUGUAAAAAAGUGG	CCAGCUCUCUGCUCUUGAGGCUUC	Cleavage	transcript Name:"Similar to SBT1.5 Subtilisin-like protease SBT1.5 (Arabidopsis thaliana)" offset:0 AED:0.01 eAED:0.01 QI:0|-1|1|1|-1|1|1|0|775	1
cca-miR6112	Ccrd_v2_03129_g02-mRNA-1	05:00:00	-1.0	1	24	384	407	GAAGUUUCAAGUGUAAAAAAGUGG	CUAUGUUGGGACUCUUGAAACUUU	Cleavage	transcript Name:"Protein of unknown function" offset:0 AED:0.08 eAED:0.08 QI:0|1|0.83|1|1|0.83|6|0|415	1
cca-miR6112	Ccrd_v2_15749_g11-mRNA-1	05:00:00	-1.0	1	24	3660	3683	GAAGUUUCAAGUGUAAAAAAGUGG	GCGAAAUCUUUCACUUGGAACAUC	Cleavage	transcript Name:"Similar to GSO1 LRR receptor-like serine/threonine-protein kinase GSO1 (Arabidopsis thaliana)" offset:0 AED:0.01 eAED:0.01 QI:0|1|1|1|0|0|2|0|1978	1
cca-miR6114-3p	Ccrd_v2_19252_g13-mRNA-1	05:00:00	-1.0	1	21	699	719	UCACGUCCAUUGUCCCUUUCA	UGAUCGGGAUGUUGGGCGUGA	Translation	transcript Name:"Similar to RZ1B Glycine-rich RNA-binding protein RZ1B (Arabidopsis thaliana)" offset:0 AED:0.06 eAED:0.06 QI:0|1|1|1|1|1|3|0|277	1
cca-miR6114-3p	Ccrd_v2_07811_g04-mRNA-1	05:00:00	-1.0	1	21	1286	1306	UCACGUCCAUUGUCCCUUUCA	AGGAGAGGGUGAUGGAGGUGA	Cleavage	transcript Name:"Similar to UGT90A1 UDP-glycosyltransferase 90A1 (Arabidopsis thaliana)" offset:0 AED:0.04 eAED:0.04 QI:0|1|1|1|0|0.5|2|0|589	1
cca-miR6114-3p	Ccrd_v2_05022_g02-mRNA-1	05:00:00	-1.0	1	21	6701	6721	UCACGUCCAUUGUCCCUUUCA	CUAAAGGGAUGAUCGAUGGGG	Cleavage	transcript Name:"Similar to UPL1 E3 ubiquitin-protein ligase UPL1 (Arabidopsis thaliana)" offset:0 AED:0.03 eAED:0.03 QI:0|0.82|0.94|1|0.82|0.83|18|0|4749	1
cca-miR6114-3p	Ccrd_v2_24730_g17-mRNA-1	05:00:00	-1.0	1	21	2036	2056	UCACGUCCAUUGUCCCUUUCA	GAGAUGGGGUGAUGGAUGAGA	Cleavage	transcript Name:"Protein of unknown function" offset:0 AED:0.00 eAED:0.00 QI:0|1|1|1|0|0|2|0|1106	1
cca-miR6114-3p	Ccrd_v2_19152_g13-mRNA-1	05:00:00	-1.0	1	21	1628	1648	UCACGUCCAUUGUCCCUUUCA	GAGAUGGGAUGGUGGACGAGG	Cleavage	transcript Name:"Similar to At3g04760 Pentatricopeptide repeat-containing protein At3g04760, chloroplastic (Arabidopsis thaliana)" offset:0 AED:0.00 eAED:0.00 QI:0|1|0.5|1|0|0|2|0|653	1
cca-miR6114-5p	Ccrd_v2_23077_g16-mRNA-1	05:00:00	-1.0	1	21	2057	2077	UGAAAGGAAUCAUGAACGUGA	UCACGAAUAUGAUUUCUGUUA	Cleavage	transcript Name:"Protein of unknown function" offset:0 AED:0.26 eAED:0.28 QI:0|0|0|0.4|0.57|0.6|15|0|879	1
cca-miR6114-5p	Ccrd_v2_23708_g17-mRNA-1	05:00:00	-1.0	1	21	156	176	UGAAAGGAAUCAUGAACGUGA	AGAUGGACAUGACUCCUUUCU	Cleavage	transcript Name:"Protein of unknown function" offset:0 AED:0.19 eAED:0.20 QI:0|0.46|0.43|0.95|0.81|0.81|44|0|2938	1
cca-miR6114-5p	Ccrd_v2_17318_g12-mRNA-1	05:00:00	-1.0	1	21	222	242	UGAAAGGAAUCAUGAACGUGA	AAAUGUUGAUUAUUUCUUUGA	Translation	transcript Name:"Similar to MED25 Mediator of RNA polymerase II transcription subunit 25 (Arabidopsis thaliana)" offset:0 AED:0.05 eAED:0.05 QI:0|1|1|1|0.92|0.92|14|0|729	1
cca-miR6114-5p	Ccrd_v2_14130_g10-mRNA-1	05:00:00	-1.0	1	21	44	63	UGAAAGGAAUCAUGAACGUGA	UUAC-UACAUUAUUUCUUUCA	Translation	transcript Name:"Similar to XTH9 Xyloglucan endotransglucosylase/hydrolase protein 9 (Arabidopsis thaliana)" offset:0 AED:0.37 eAED:0.43 QI:0|0.33|0|0.75|1|1|4|0|242	1
cca-miR6115	Ccrd_v2_01095_g01-mRNA-1	05:00:00	-1.0	1	24	3612	3635	UCUGGACGGUAUGCACAUGUGCAU	UGCCACUAGUGCAUUUCGUCCAGC	Translation	transcript Name:"Protein of unknown function" offset:0 AED:0.01 eAED:0.01 QI:0|1|1|1|1|1|3|0|1542	1
cca-miR6115	Ccrd_v2_02009_g01-mRNA-1	05:00:00	-1.0	1	24	1118	1141	UCUGGACGGUAUGCACAUGUGCAU	UCGGACCUGGGCUUACCGUCGAGA	Cleavage	transcript Name:"Similar to CHS2 Chalcone synthase 2 (Camellia sinensis)" offset:0 AED:0.03 eAED:0.03 QI:0|1|1|1|1|1|3|0|425	1
cca-miR6116-3p	Ccrd_v2_26080_scaffold_2080-mRNA-1	05:00:00	-1.0	1	21	3272	3292	UCAUUUGAUCACAAGCAUGAG	AUAAAGCUUAUGAUCGAAUGU	Cleavage	transcript Name:"Similar to ABCC2 ABC transporter C family member 2 (Arabidopsis thaliana)" offset:0 AED:0.12 eAED:0.12 QI:0|0.95|0.92|1|0.87|0.88|25|0|1602	1
cca-miR6116-3p	Ccrd_v2_14821_g10-mRNA-1	05:00:00	-1.0	1	21	450	470	UCAUUUGAUCACAAGCAUGAG	AUCGUUCAUGUGGUCGAAUAA	Cleavage	transcript Name:"Similar to Polygalacturonase (Prunus persica)" offset:0 AED:0.11 eAED:0.11 QI:0|1|1|1|1|1|4|0|392	1
cca-miR6116-5p	Ccrd_v2_22245_g15-mRNA-1	05:00:00	-1.0	1	21	667	687	CAUGCUUGUGAUCAAAUGAUG	UAUGGUUUGAGCAUAGGCAUU	Translation	transcript Name:"Similar to ATL22 RING-H2 finger protein ATL22 (Arabidopsis thaliana)" offset:0 AED:0.03 eAED:0.03 QI:0|1|1|1|0.5|0.66|3|0|435	1
cca-miR6116-5p	Ccrd_v2_11696_g07-mRNA-1	05:00:00	-1.0	1	21	419	439	CAUGCUUGUGAUCAAAUGAUG	CAACAUAUGAUCACAAAGAUG	Cleavage	transcript Name:"Similar to FKBP17-1 Peptidyl-prolyl cis-trans isomerase FKBP17-1, chloroplastic (Arabidopsis thaliana)" offset:0 AED:0.08 eAED:0.20 QI:0|0.66|0.75|1|0.66|0.5|4|0|215	1
cca-miR6116-5p	Ccrd_v2_12311_g08-mRNA-1	05:00:00	-1.0	1	21	1832	1852	CAUGCUUGUGAUCAAAUGAUG	AUACAUUUGGUCGCAAAGAUG	Cleavage	transcript Name:"Similar to TSO1 CRC domain-containing protein TSO1 (Arabidopsis thaliana)" offset:0 AED:0.03 eAED:0.03 QI:0|1|1|1|1|1|9|0|779	1
cca-miR6116-5p	Ccrd_v2_20950_g14-mRNA-1	05:00:00	-1.0	1	21	413	433	CAUGCUUGUGAUCAAAUGAUG	UGUUACCUGAUUGUAAGCAUU	Cleavage	transcript Name:"Similar to ATL67 RING-H2 finger protein ATL67 (Arabidopsis thaliana)" offset:0 AED:0.02 eAED:0.02 QI:0|-1|0|1|-1|1|1|0|193	1
cca-miR6116-5p	Ccrd_v2_11769_g08-mRNA-1	05:00:00	-1.0	1	21	2882	2903	CAUGCUUGUGAUCAA-AUGAUG	GUUUAUGUUGAUCAUGAGAAUG	Cleavage	transcript Name:"Similar to ARF19 Auxin response factor 19 (Arabidopsis thaliana)" offset:1 AED:0.10 eAED:0.10 QI:1|0.8|0.54|1|1|1|11|0|1038	1
cca-miR6116-5p	Ccrd_v2_25703_scaffold_1381-mRNA-1	05:00:00	-1.0	1	21	2237	2257	CAUGCUUGUGAUCAAAUGAUG	UUCCAUUGGAUCCCAAGCUUG	Cleavage	transcript Name:"Similar to At1g48650 DExH-box ATP-dependent RNA helicase DExH3 (Arabidopsis thaliana)" offset:0 AED:0.12 eAED:0.12 QI:0|0.9|0.90|0.95|0.9|0.95|21|0|1159	1
cca-miR6116-5p	Ccrd_v2_17192_g12-mRNA-1	05:00:00	-1.0	1	21	143	163	CAUGCUUGUGAUCAAAUGAUG	UUUCAGUUGGAUACAAGAAUG	Translation	transcript Name:"Similar to GRF12 14-3-3-like protein GF14 iota (Arabidopsis thaliana)" offset:0 AED:0.16 eAED:0.16 QI:0|0.83|0.85|1|1|1|7|0|235	1
cca-miR6116-5p	Ccrd_v2_22088_g15-mRNA-1	05:00:00	-1.0	1	21	1792	1812	CAUGCUUGUGAUCAAAUGAUG	GUUCGAUUGAUCAAAGGAAUG	Cleavage	transcript Name:"Protein of unknown function" offset:0 AED:0.03 eAED:0.03 QI:0|1|1|1|0|0.5|2|0|847	1
cca-miR6117	Ccrd_v2_03940_g02-mRNA-1	05:00:00	-1.0	1	24	571	594	GGUUAGGUUGAUCGGGUUGAAGAC	ACCUUCAAAUCGAUUGACUUGAUA	Cleavage	transcript Name:"Protein of unknown function" offset:0 AED:0.31 eAED:0.56 QI:0|0|0|1|0|0|3|0|361	1
cca-miR6117	Ccrd_v2_01761_g01-mRNA-1	05:00:00	-1.0	1	24	224	247	GGUUAGGUUGAUCGGGUUGAAGAC	AAAUUCAACACGAUCGGCCUCGCG	Cleavage	transcript Name:"Similar to CALS5 Callose synthase 5 (Arabidopsis thaliana)" offset:0 AED:0.15 eAED:0.15 QI:0|0.76|0.74|1|0.95|0.90|43|0|2019	1
cca-miR6117	Ccrd_v2_09560_g05-mRNA-1	05:00:00	-1.0	1	24	19	42	GGUUAGGUUGAUCGGGUUGAAGAC	UUUUGCAGCUCAAUCAACCCAACA	Cleavage	transcript Name:"Similar to ABA2 Zeaxanthin epoxidase, chloroplastic (Nicotiana plumbaginifolia)" offset:0 AED:0.11 eAED:0.11 QI:0|0.83|0.69|1|0.91|0.84|13|0|592	1
cca-miR6117	Ccrd_v2_01576_g01-mRNA-1	05:00:00	-1.0	1	24	972	995	GGUUAGGUUGAUCGGGUUGAAGAC	UAAAUCAACUCGAUCAACAGAGUU	Cleavage	transcript Name:"Similar to CRK2 Cysteine-rich receptor-like protein kinase 2 (Arabidopsis thaliana)" offset:0 AED:0.13 eAED:0.13 QI:0|1|0.87|1|1|1|8|0|668	1
cca-miR6117	Ccrd_v2_26527_scaffold_3116-mRNA-1	05:00:00	-1.0	1	24	107	130	GGUUAGGUUGAUCGGGUUGAAGAC	GCCAUCAUCUCCAUCAAUCCAACC	Cleavage	transcript Name:"Similar to PCMP-E70 Pentatricopeptide repeat-containing protein At1g09190 (Arabidopsis thaliana)" offset:0 AED:0.00 eAED:0.00 QI:0|-1|1|1|-1|1|1|0|486	1
cca-miR6117	Ccrd_v2_19047_g13-mRNA-1	05:00:00	-1.0	1	24	1385	1408	GGUUAGGUUGAUCGGGUUGAAGAC	GGAUCUAACCCGAUGAGUGUAACU	Translation	transcript Name:"Similar to Cytochrome P450 CYP72A219 (Panax ginseng)" offset:43 AED:0.15 eAED:0.16 QI:43|0.5|0.33|1|0.64|0.46|15|2|1392	1
cca-miR6117	Ccrd_v2_25107_scaffold_509-mRNA-1	05:00:00	-1.0	1	24	1450	1473	GGUUAGGUUGAUCGGGUUGAAGAC	CUGAACGACUCUGUCAACUUAAUA	Cleavage	transcript Name:"Similar to OSCPNY2 Beta-Amyrin Synthase 2 (Panax ginseng)" offset:0 AED:0.21 eAED:0.21 QI:0|1|1|1|1|1|16|0|652	1
cca-miR6117	Ccrd_v2_20691_g14-mRNA-1	05:00:00	-1.0	1	24	1117	1140	GGUUAGGUUGAUCGGGUUGAAGAC	AUAACCAGGUUGGUCAAUUUAACA	Cleavage	transcript Name:"Similar to FLS2 LRR receptor-like serine/threonine-protein kinase FLS2 (Arabidopsis thaliana)" offset:0 AED:0.05 eAED:0.05 QI:0|0.25|0|0.8|0.25|0.2|5|0|1126	1
cca-miR6117	Ccrd_v2_09630_g05-mRNA-1	05:00:00	-1.0	1	24	571	594	GGUUAGGUUGAUCGGGUUGAAGAC	GAGGUCGAGAUGAUCAGCCUAGCG	Cleavage	transcript Name:"Similar to NIK1 Protein NSP-INTERACTING KINASE 1 (Arabidopsis thaliana)" offset:0 AED:0.19 eAED:0.19 QI:0|1|1|1|1|1|6|0|420	1
cca-miR6117	Ccrd_v2_05023_g02-mRNA-1	05:00:00	-1.0	1	24	520	543	GGUUAGGUUGAUCGGGUUGAAGAC	UUGCACAACUCAGUCAGCUUAAGC	Cleavage	transcript Name:"Similar to SFH11 Phosphatidylinositol/phosphatidylcholine transfer protein SFH11 (Arabidopsis thaliana)" offset:2 AED:0.16 eAED:0.16 QI:2|0.75|0.66|1|0.75|0.77|9|1|329	1
cca-miR6118-3p	Ccrd_v2_07083_g03-mRNA-1	05:00:00	-1.0	1	22	937	958	UUCCGAGGCCACCCAUUCCAAC	GCCGGAAACGGUGGUCCUGGAG	Cleavage	transcript Name:"Similar to SBT1.5 Subtilisin-like protease SBT1.5 (Arabidopsis thaliana)" offset:0 AED:0.01 eAED:0.01 QI:0|-1|1|1|-1|1|1|0|775	1
cca-miR6118-5p	Ccrd_v2_05022_g02-mRNA-1	05:00:00	-1.0	1	22	3982	4003	UGGAAUUGGGUGCUUCGGAAGA	UUUCUCGAGGCACUUAGUUUCC	Cleavage	transcript Name:"Similar to UPL1 E3 ubiquitin-protein ligase UPL1 (Arabidopsis thaliana)" offset:0 AED:0.03 eAED:0.03 QI:0|0.82|0.94|1|0.82|0.83|18|0|4749	1
cca-miR6118-5p	Ccrd_v2_08648_g05-mRNA-1	05:00:00	-1.0	1	22	844	865	UGGAAUUGGGUGCUUCGGAAGA	GCUUCCGAAGUGCUUGCUUCUG	Cleavage	transcript Name:"Similar to At5g06830 CDK5RAP3-like protein (Arabidopsis thaliana)" offset:96 AED:0.07 eAED:0.07 QI:96|1|1|1|1|1|10|0|555	1
cca-miR6118-5p	Ccrd_v2_17027_g12-mRNA-1	05:00:00	-1.0	1	22	577	598	UGGAAUUGGGUGCUUCGGAAGA	GUUUCCAAAACAUUUGGUUCCA	Cleavage	transcript Name:"Similar to DCI1 Delta(3,5)-Delta(2,4)-dienoyl-CoA isomerase, peroxisomal (Arabidopsis thaliana)" offset:0 AED:0.00 eAED:0.00 QI:0|1|1|1|1|1|2|0|275	1
cca-miR6118-5p	Ccrd_v2_21800_g15-mRNA-1	05:00:00	-1.0	1	22	6792	6813	UGGAAUUGGGUGCUUCGGAAGA	UAAUCCCAACCAAUUAAUUCCA	Translation	transcript Name:"Similar to At2g26790 Pentatricopeptide repeat-containing protein At2g26790, mitochondrial (Arabidopsis thaliana)" offset:3201 AED:0.09 eAED:0.13 QI:3201|0.25|0.11|0.94|0.12|0.11|17|0|2871	1
cca-miR6118-5p	Ccrd_v2_15749_g11-mRNA-1	05:00:00	-1.0	1	22	1167	1188	UGGAAUUGGGUGCUUCGGAAGA	GUCUUUGAAGAGCUUAGUUCUA	Cleavage	transcript Name:"Similar to GSO1 LRR receptor-like serine/threonine-protein kinase GSO1 (Arabidopsis thaliana)" offset:0 AED:0.01 eAED:0.01 QI:0|1|1|1|0|0|2|0|1978	1
cca-miR6118-5p	Ccrd_v2_22858_g16-mRNA-1	05:00:00	-1.0	1	22	1858	1879	UGGAAUUGGGUGCUUCGGAAGA	UACUUUGCAGCACCAGAUUCCC	Cleavage	transcript Name:"Similar to LECRK91 L-type lectin-domain containing receptor kinase IX.1 (Arabidopsis thaliana)" offset:105 AED:0.05 eAED:0.05 QI:105|1|1|1|0.4|0.33|6|0|1565	1
cca-miR6118-5p	Ccrd_v2_19092_g13-mRNA-1	05:00:00	-1.0	1	22	1536	1557	UGGAAUUGGGUGCUUCGGAAGA	AACUGCGGAGUACCUUGUUUCA	Cleavage	transcript Name:"Protein of unknown function" offset:0 AED:0.08 eAED:0.08 QI:0|0.88|0.8|1|0.88|0.8|10|0|716	1
